# Supplementary material for: Dichlorido(3-phenyl­indenyl­idene)bis­(triphenyl­phosphane)ruthenium(II) tetra­hydro­furan disolvate
Source: Acta Crystallogr Sect E Struct Rep Online. 2011 May 7;67(Pt 6):m723–4. doi: 10.1107/S1600536811016692 (PMC3120390; doi:10.1107/S1600536811016692)
Supplement: Supplementary file 2 [file e-67-0m723-Isup2.hkl]

# 
# h,k,l, Fc-squared, Fo-squared, sigma(Fo-squared) and status flag 
# 
data_I
_shelx_title ' km in P2(1)/c' 
_shelx_refln_list_code          4 
_shelx_F_calc_maximum      448.92 
_exptl_crystal_F_000      2136.00 
_reflns_d_resolution_high  0.6880 
 
loop_ 
 _symmetry_equiv_pos_as_xyz 
 'x, y, z' 
 '-x, y+1/2, -z+1/2' 
 '-x, -y, -z' 
 'x, -y-1/2, z-1/2' 
 
_cell_length_a    17.0955 
_cell_length_b    13.6504 
_cell_length_c    21.6791 
_cell_angle_alpha  90.000 
_cell_angle_beta   94.229 
_cell_angle_gamma  90.000 
 
_shelx_F_squared_multiplier     1.000 
 
loop_ 
 _refln_index_h 
 _refln_index_k 
 _refln_index_l 
 _refln_F_squared_calc 
 _refln_F_squared_meas 
 _refln_F_squared_sigma 
 _refln_observed_status 
   2   0   0   118523.45   130301.42   3706.37 o 
   3   0   0     1387.72     1643.79     37.48 o 
   4   0   0      800.02     1489.77    227.06 o 
   5   0   0      483.03      686.79     30.36 o 
   6   0   0     3381.48     4303.58    203.75 o 
   7   0   0     2971.51     3380.85    173.34 o 
   8   0   0     3833.47     2945.73    176.45 o 
   9   0   0     1056.87     1285.77     60.43 o 
  10   0   0    59153.04    60756.47   2456.27 o 
  11   0   0    12744.22    13852.62    615.51 o 
  12   0   0    22050.48    22421.77   1270.75 o 
  13   0   0      266.61      281.87     38.59 o 
  14   0   0      612.21      558.11    113.09 o 
  15   0   0      478.34      484.52     47.53 o 
  16   0   0      190.99      149.79     44.85 o 
  18   0   0       14.78      119.84     42.60 o 
  19   0   0     5089.26     5104.26    343.56 o 
  20   0   0     5004.96     5439.00    366.72 o 
  21   0   0     3947.85     4335.57    299.59 o 
  22   0   0     2648.87     3028.65    279.71 o 
  23   0   0      499.37      410.39     85.06 o 
  24   0   0      175.93      169.10     71.00 o 
   1   1   0    91433.29    74052.34   5035.24 o 
   2   1   0     1650.83     1731.14     30.12 o 
   3   1   0    15261.99    13545.21    740.66 o 
   4   1   0     6704.87     8084.75    483.44 o 
   5   1   0     9186.47    10823.38    396.69 o 
   6   1   0     1024.62     1450.24     62.48 o 
   7   1   0       35.38       71.01     13.23 o 
   8   1   0     4327.93     4681.99    176.60 o 
   9   1   0    49570.86    51134.78   1652.80 o 
  10   1   0     7099.77     7481.27    245.08 o 
  11   1   0    19957.96    19144.03    684.45 o 
  12   1   0     4392.31     4361.61    166.75 o 
  13   1   0     8537.30     8096.98    375.69 o 
  14   1   0        1.01        1.91     17.36 o 
  15   1   0       94.53       88.79     20.97 o 
  16   1   0      120.15       70.27     21.03 o 
  17   1   0       31.84       18.68     21.41 o 
  18   1   0      768.33      800.52     57.05 o 
  19   1   0     1259.97     1511.33     86.90 o 
  20   1   0     2719.25     2844.95    146.30 o 
  21   1   0     3299.12     3760.41    186.34 o 
  22   1   0     2253.29     2346.37    144.76 o 
  23   1   0      437.29      502.29     66.07 o 
  24   1   0      374.80      463.61     64.92 o 
   0   2   0   115821.86   125280.69   4407.51 o 
   1   2   0      994.84     1228.66     80.56 o 
   2   2   0    25712.40    26988.27   2247.58 o 
   3   2   0    24172.39    22061.03   3766.00 o 
   4   2   0    24095.16    23157.56   1631.11 o 
   5   2   0      760.01      744.47     34.52 o 
   6   2   0    15637.23    17265.50    609.31 o 
   7   2   0      295.28      347.68     21.95 o 
   8   2   0     9185.91     9290.74    303.71 o 
   9   2   0    12254.77    12664.69    391.60 o 
  10   2   0    37441.58    39208.83   1386.54 o 
  11   2   0     2045.53     1944.59     63.39 o 
  12   2   0    16993.45    18019.95    570.02 o 
  13   2   0       10.51       10.70     17.62 o 
  14   2   0       85.93       89.33     18.03 o 
  15   2   0        3.55        8.48     17.64 o 
  16   2   0      110.91       83.87     19.35 o 
  17   2   0       95.54       91.95     23.91 o 
  18   2   0      605.45      592.07     51.64 o 
  19   2   0     1100.93     1128.02    123.92 o 
  20   2   0     2144.44     2066.24    113.78 o 
  21   2   0     2388.92     2616.13    144.16 o 
  22   2   0     1659.46     1863.32    124.28 o 
  23   2   0      167.18      280.22     66.54 o 
  24   2   0      244.46      217.83     94.75 o 
   1   3   0       67.15       47.61     24.93 o 
   2   3   0     9164.43     8587.41    634.71 o 
   3   3   0     3224.79     3832.76    204.74 o 
   4   3   0      470.93      564.74     13.40 o 
   5   3   0    20585.76    23473.72    758.96 o 
   6   3   0     2602.86     3138.19     79.88 o 
   7   3   0      880.70     1073.30     23.85 o 
   8   3   0    10646.38    11505.92    320.50 o 
   9   3   0     6190.94     5458.37    156.21 o 
  10   3   0     3035.02     2944.94    108.92 o 
  11   3   0    12657.66    12674.87    409.84 o 
  12   3   0      569.29      586.40     31.83 o 
  13   3   0      280.06      317.13     22.87 o 
  14   3   0      376.81      357.28     29.67 o 
  15   3   0       10.69       17.78     26.75 o 
  16   3   0      427.92      327.39     49.22 o 
  17   3   0       51.88       37.47     24.18 o 
  18   3   0        1.15       13.01     21.65 o 
  19   3   0      451.81      506.75     46.29 o 
  20   3   0      894.27      843.36     82.44 o 
  21   3   0     1101.82     1308.60     86.37 o 
  22   3   0      490.69      527.03     59.87 o 
  23   3   0      299.00      304.92     54.93 o 
   0   4   0    31710.71    30773.90   1182.65 o 
   1   4   0       65.99       41.47      9.41 o 
   2   4   0     1405.13     1293.24     54.38 o 
   3   4   0      761.81      822.59     35.69 o 
   4   4   0     9524.53     9856.93    409.67 o 
   5   4   0     1340.58     1222.65     38.26 o 
   6   4   0     2829.87     2739.23     84.92 o 
   7   4   0       67.59      108.91     12.16 o 
   8   4   0       75.35       83.59     18.51 o 
   9   4   0        3.27        4.83      8.36 o 
  10   4   0     5408.47     5474.02    198.56 o 
  11   4   0       19.03       44.08     14.62 o 
  12   4   0     1876.15     1766.98     70.59 o 
  13   4   0      379.36      428.74     33.72 o 
  14   4   0      439.16      416.73     24.21 o 
  15   4   0     1388.54     1517.66     69.22 o 
  16   4   0      623.64      560.47     55.46 o 
  17   4   0      424.43      395.48     35.43 o 
  18   4   0        0.11       26.10     41.64 o 
  19   4   0      673.54      606.81     49.09 o 
  20   4   0       28.44       35.77     37.21 o 
  21   4   0      221.89      203.60     67.05 o 
  22   4   0       49.16      114.56     63.11 o 
  23   4   0       28.57       29.33     57.62 o 
  24   4   0       56.14       25.21     64.31 o 
   1   5   0       67.02       86.36     15.07 o 
   2   5   0     4529.88     4802.20    118.23 o 
   3   5   0      652.91      447.79     12.98 o 
   4   5   0     3303.38     3502.25    110.81 o 
   5   5   0     1682.86     1654.45     52.33 o 
   6   5   0      387.85      458.91     26.26 o 
   7   5   0        8.34       20.05      7.78 o 
   8   5   0       38.38       75.05     19.35 o 
   9   5   0       33.54       49.58     11.64 o 
  10   5   0       17.35       40.93     17.10 o 
  11   5   0       10.90       37.20     19.00 o 
  12   5   0       39.54       64.40     16.12 o 
  13   5   0      437.40      356.76     24.43 o 
  14   5   0      792.85      745.99     38.93 o 
  15   5   0     3573.54     3358.62    143.30 o 
  16   5   0      265.25      232.92     26.74 o 
  17   5   0      808.50      813.86     50.72 o 
  18   5   0        0.17        1.37     50.76 o 
  19   5   0      124.63       77.78     28.12 o 
  20   5   0        6.30       41.96     26.83 o 
  21   5   0       66.96       52.52     52.82 o 
  22   5   0       44.55       58.32     40.45 o 
  23   5   0      175.22      164.55     48.54 o 
   0   6   0     7282.38     8943.52    338.24 o 
   1   6   0     6167.05     6145.13    189.45 o 
   2   6   0     1033.83     1195.70     46.66 o 
   3   6   0     2452.07     2330.74     79.26 o 
   4   6   0      297.70      554.22     17.14 o 
   5   6   0      390.62      355.59     19.18 o 
   6   6   0     5979.62     5490.68    178.98 o 
   7   6   0      304.35      194.57     14.10 o 
   8   6   0     6851.03     6421.33    206.63 o 
   9   6   0     1242.58     1188.84     50.10 o 
  10   6   0     2919.96     2898.48    107.92 o 
  11   6   0     1860.72     1847.85     79.33 o 
  12   6   0     2693.23     2891.52    119.18 o 
  13   6   0     1317.76     1375.93     53.57 o 
  14   6   0     2263.01     2217.75     73.79 o 
  15   6   0      168.58      209.48     25.65 o 
  16   6   0     1891.62     1904.14     92.77 o 
  17   6   0       49.13       20.45     22.67 o 
  18   6   0     2033.29     2017.77    108.26 o 
  19   6   0      189.68      297.34     36.40 o 
  20   6   0       60.13      136.85     37.70 o 
  21   6   0       92.06      173.43     48.73 o 
  22   6   0        4.48       95.52     61.74 o 
  23   6   0      485.54      656.20     74.58 o 
   1   7   0     7919.36     7243.24    212.21 o 
   2   7   0     6255.33     6188.96    192.56 o 
   3   7   0    11251.95    10623.33    301.29 o 
   4   7   0     2543.87     2398.91     66.92 o 
   5   7   0    11301.37    10770.59    333.76 o 
   6   7   0      648.15      736.00     29.02 o 
   7   7   0     7403.18     7275.78    262.90 o 
   8   7   0      471.87      449.63     29.51 o 
   9   7   0     9214.73     9648.39    368.67 o 
  10   7   0     2263.69     2309.32     94.63 o 
  11   7   0     2046.76     2155.69     95.31 o 
  12   7   0      127.31      138.42     17.49 o 
  13   7   0      575.85      539.67     32.65 o 
  14   7   0     3676.71     3477.55    149.17 o 
  15   7   0     2280.51     2232.57     91.54 o 
  16   7   0      114.97       77.17     24.19 o 
  17   7   0     3943.77     3906.33    183.67 o 
  18   7   0       78.25       53.45     27.42 o 
  19   7   0     2042.08     2336.08    119.34 o 
  20   7   0      691.44      816.75     71.04 o 
  21   7   0      199.73      401.42     60.80 o 
  22   7   0      402.51      354.87     59.80 o 
  23   7   0      249.42      251.56     55.55 o 
   0   8   0    14780.72    14613.57    994.32 o 
   1   8   0     2603.59     2496.68     95.77 o 
   2   8   0    12251.61    13165.56    476.49 o 
   3   8   0     1734.43     1690.08     39.65 o 
   4   8   0     3266.73     2963.23     73.48 o 
   5   8   0       31.49       55.32     10.63 o 
   6   8   0     8235.61     7930.74    286.37 o 
   7   8   0     1441.37     1379.87     55.90 o 
   8   8   0    14690.23    14418.75    573.32 o 
   9   8   0      378.06      332.31     26.16 o 
  10   8   0    11861.39    12186.74    468.73 o 
  11   8   0     1566.90     1544.74     65.73 o 
  12   8   0     2019.83     2160.65     87.68 o 
  13   8   0     3392.42     3588.07    153.21 o 
  14   8   0     1071.23     1153.55     63.47 o 
  15   8   0     1067.23     1071.94     55.33 o 
  16   8   0      701.14      714.05     67.88 o 
  17   8   0      145.93       83.10     33.81 o 
  18   8   0     2643.77     2847.26    139.81 o 
  19   8   0      297.47      319.39     45.69 o 
  20   8   0     1806.63     1827.44    136.87 o 
  21   8   0      526.15      572.29     92.95 o 
  22   8   0      104.83      243.74     53.43 o 
   1   9   0    14803.85    15163.25    417.70 o 
   2   9   0     1760.36     1427.31     48.36 o 
   3   9   0     7527.60     7019.06    193.75 o 
   4   9   0     2977.97     2914.92    100.76 o 
   5   9   0     3221.49     2878.41    105.15 o 
   6   9   0     1224.08     1238.74     61.82 o 
   7   9   0     8137.42     8138.72    241.54 o 
   8   9   0      529.10      501.88     28.42 o 
   9   9   0     2443.21     2590.90    115.37 o 
  10   9   0      351.51      329.64     25.69 o 
  11   9   0     2404.97     2622.80    106.84 o 
  12   9   0     1750.85     1706.54     92.64 o 
  13   9   0        9.74       38.45     19.39 o 
  14   9   0     1382.52     1360.17     64.32 o 
  15   9   0     1703.50     1794.84     81.54 o 
  16   9   0      178.40      161.25     26.95 o 
  17   9   0     1776.81     1700.59    162.46 o 
  18   9   0      131.77       94.52     31.44 o 
  19   9   0     1612.41     1557.16    128.23 o 
  20   9   0      558.78      510.90     64.20 o 
  21   9   0      338.89      225.76     50.86 o 
  22   9   0      892.77      937.07     93.61 o 
   0  10   0    12996.82    13388.86    618.38 o 
   1  10   0      564.50      574.43     21.04 o 
   2  10   0     6458.34     6365.12    176.48 o 
   3  10   0     2976.23     2905.74     97.72 o 
   4  10   0       88.68      101.54     16.18 o 
   5  10   0      141.22      188.61     17.76 o 
   6  10   0     2268.37     2095.67     81.12 o 
   7  10   0     1236.18     1155.81     55.18 o 
   8  10   0     3523.78     3553.11    144.29 o 
   9  10   0      156.05       90.61     20.00 o 
  10  10   0     1874.33     1861.03     82.48 o 
  11  10   0      931.30      864.41     50.71 o 
  12  10   0      317.80      414.18     34.66 o 
  13  10   0     2953.73     3051.17    125.41 o 
  14  10   0        1.26       17.57     22.30 o 
  15  10   0        1.64       36.22     21.42 o 
  16  10   0       31.69       51.11     23.81 o 
  17  10   0        4.59       43.28     28.29 o 
  18  10   0      744.78      732.55     76.16 o 
  19  10   0      110.01      105.69     77.95 o 
  20  10   0     1561.66     1508.52    118.76 o 
  21  10   0      180.41      166.48     48.12 o 
   1  11   0     1237.10     1353.78     52.31 o 
   2  11   0     1705.83     1605.56     65.41 o 
   3  11   0      457.50      431.91     24.97 o 
   4  11   0     1282.16     1244.86     48.50 o 
   5  11   0      137.50      129.68     15.70 o 
   6  11   0       19.50       46.64     16.91 o 
   7  11   0      322.72      291.25     27.32 o 
   8  11   0      286.16      260.89     27.16 o 
   9  11   0     3700.32     3588.38    149.08 o 
  10  11   0      187.03      214.40     24.95 o 
  11  11   0     2462.25     2322.77    104.60 o 
  12  11   0      392.72      452.69     35.05 o 
  13  11   0       69.99       74.62     22.55 o 
  14  11   0       58.99       77.49     22.73 o 
  15  11   0       72.14       69.03     26.49 o 
  16  11   0       69.85       60.79     25.20 o 
  17  11   0      240.71      300.98     36.22 o 
  18  11   0       15.65      103.40     41.98 o 
  19  11   0      437.89      424.81     63.00 o 
   0  12   0       24.76       59.40     25.17 o 
   1  12   0      818.08      777.49     40.81 o 
   2  12   0       94.15       93.99     15.94 o 
   3  12   0       59.48       67.65     17.80 o 
   4  12   0       27.78       25.49     17.39 o 
   5  12   0       45.71       49.11     19.68 o 
   6  12   0      267.49      274.89     29.53 o 
   7  12   0       23.20       30.99     23.61 o 
   8  12   0      403.61      320.35     30.01 o 
   9  12   0        0.32        5.79     22.26 o 
  10  12   0     1553.76     1517.09     71.63 o 
  11  12   0        0.41        4.87     18.41 o 
  12  12   0       62.32      122.85     25.91 o 
  13  12   0       12.69       24.46     22.44 o 
  14  12   0      299.04      231.32     30.06 o 
  15  12   0       19.38       54.86     26.10 o 
  16  12   0       50.06       32.36     24.56 o 
  17  12   0      122.45      159.36     33.03 o 
  18  12   0      122.29      234.13     50.48 o 
  19  12   0       70.10      114.96     46.40 o 
   1  13   0       68.52       55.46     21.19 o 
   2  13   0       65.23       59.23     17.58 o 
   3  13   0      203.42      207.50     23.19 o 
   4  13   0      309.14      292.50     26.45 o 
   5  13   0     1038.64      902.97     87.62 o 
   6  13   0       82.87       74.67     24.70 o 
   7  13   0      609.24      552.85     55.33 o 
   8  13   0       36.05       31.28     22.40 o 
   9  13   0       17.90       55.19     27.01 o 
  10  13   0       56.42       75.60     34.35 o 
  11  13   0       17.76        8.57     26.19 o 
  12  13   0      176.72      195.26     27.82 o 
  13  13   0      191.78      241.51     31.58 o 
  14  13   0       28.04       40.54     24.14 o 
  15  13   0      212.57      203.90     38.17 o 
  16  13   0       95.64       97.26     36.88 o 
  17  13   0        7.28       30.72     38.92 o 
  18  13   0       39.07       91.90     73.06 o 
   0  14   0      908.11     1034.30    115.42 o 
   1  14   0      437.62      376.24     29.21 o 
   2  14   0     1028.18     1024.84     57.22 o 
   3  14   0      343.66      302.14     27.58 o 
   4  14   0     1673.58     1654.25     75.79 o 
   5  14   0      222.74      244.01     34.78 o 
   6  14   0     1644.63     1862.27     90.94 o 
   7  14   0        4.93       48.37     46.22 o 
   8  14   0      608.60      621.06     45.05 o 
   9  14   0       13.71       34.05     32.67 o 
  10  14   0      124.19      132.52     27.33 o 
  11  14   0      182.65      213.09     26.48 o 
  12  14   0       96.91       94.83     26.97 o 
  13  14   0      121.81      139.50     31.71 o 
  14  14   0      355.62      336.05     42.37 o 
  15  14   0      280.64      334.62     46.34 o 
  16  14   0      746.02      895.28     60.61 o 
  17  14   0      230.93      291.19     42.04 o 
   1  15   0      345.51      326.81     33.77 o 
   2  15   0      685.00      631.45     70.14 o 
   3  15   0     1479.00     1415.46    171.10 o 
   4  15   0        3.81       45.96     29.61 o 
   5  15   0     3250.74     3131.12    142.33 o 
   6  15   0       31.74       34.03     21.84 o 
   7  15   0     2340.53     2166.93    110.09 o 
   8  15   0       45.46       37.13     22.71 o 
   9  15   0     1018.41     1134.23     64.33 o 
  10  15   0       85.77       39.58     28.56 o 
  11  15   0      235.36      252.14     34.13 o 
  12  15   0      274.38      235.11     38.28 o 
  13  15   0      867.26      998.03     75.74 o 
  14  15   0      245.19      286.81     42.14 o 
  15  15   0     1473.52     1830.87    111.26 o 
  16  15   0       73.77      133.34     40.39 o 
   0  16   0     1632.39     1685.82    170.30 o 
   1  16   0       26.89       16.46     37.56 o 
   2  16   0     1202.00     1185.28     60.42 o 
   3  16   0      608.59      570.63     38.59 o 
   4  16   0      913.97      920.62     66.43 o 
   5  16   0       89.30       57.92     29.21 o 
   6  16   0     1420.71     1442.71     88.82 o 
   7  16   0       30.42       15.21     28.18 o 
   8  16   0     1815.61     1940.20     99.94 o 
   9  16   0       70.24       89.29     31.91 o 
  10  16   0      512.39      468.37     49.37 o 
  11  16   0      168.64      164.48     48.23 o 
  12  16   0      651.85      675.81     61.13 o 
  13  16   0      300.34      364.01     47.82 o 
  14  16   0      497.18      549.81     55.42 o 
   1  17   0      181.85      184.42     29.13 o 
   2  17   0      448.66      460.02     42.75 o 
   3  17   0      848.57      959.02     62.05 o 
   4  17   0       55.19       76.69     26.08 o 
   5  17   0     1763.74     1732.76    102.91 o 
   6  17   0       41.90       20.17     32.52 o 
   7  17   0     2119.42     2215.62    127.25 o 
   8  17   0        1.24       29.33     46.65 o 
   9  17   0      568.29      477.69     51.71 o 
  10  17   0      122.96      145.78     33.91 o 
  11  17   0       27.65       23.49     34.12 o 
  12  17   0      507.64      572.05     56.83 o 
   0  18   0       69.67       27.61     44.07 o 
   1  18   0        8.95       44.25     35.58 o 
   2  18   0      420.64      401.24     40.61 o 
   3  18   0      404.77      388.68     74.12 o 
   4  18   0      479.13      531.46     45.74 o 
   5  18   0       15.13       59.69     31.34 o 
   6  18   0      758.72      950.15     70.50 o 
   7  18   0       74.53      128.82     33.02 o 
   8  18   0      568.37      611.67     59.95 o 
   9  18   0        9.75       19.91     34.32 o 
  10  18   0      132.37      231.45     38.41 o 
   1  19   0      164.17      155.62     32.22 o 
   2  19   0        6.80       41.20     38.05 o 
   3  19   0      150.74      146.28     35.63 o 
   4  19   0       20.97       57.06     59.81 o 
   5  19   0      487.65      498.48     48.98 o 
   6  19   0       11.92      216.11     91.75 o 
   7  19   0      289.83      378.47     47.12 o 
 -24   1   1       26.51      179.04     73.06 o 
 -23   1   1       73.46       78.83     41.16 o 
 -22   1   1       37.19       90.28     36.57 o 
 -21   1   1      414.10      522.12     51.00 o 
 -20   1   1       81.11      165.02     36.92 o 
 -19   1   1      614.64      580.59     51.99 o 
 -18   1   1      157.09      162.01     31.13 o 
 -17   1   1      168.49      178.42     28.34 o 
 -16   1   1      927.58      865.80     56.35 o 
 -15   1   1     1361.99     1385.88     71.85 o 
 -14   1   1       23.89       42.87     24.52 o 
 -13   1   1      879.48      896.98     40.26 o 
 -12   1   1       17.01       25.18     14.24 o 
 -11   1   1     1981.55     2138.13     66.21 o 
 -10   1   1       54.62       42.29     12.77 o 
  -9   1   1     1181.17     1146.97     71.92 o 
  -8   1   1     1871.00     2122.58    116.65 o 
  -7   1   1     1081.69     1001.33     17.23 o 
  -6   1   1      232.52      187.86      7.94 o 
  -5   1   1      136.12       74.45      6.91 o 
  -4   1   1     1515.73     1759.45     33.86 o 
  -3   1   1     5161.16     5197.07    400.36 o 
  -2   1   1     1981.16     2301.06     84.96 o 
  -1   1   1     6332.75     6246.11    342.20 o 
   0   1   1    39172.59    33180.91   1050.40 o 
   1   1   1    14370.48    11844.15    735.13 o 
   2   1   1      542.21      348.52    332.90 o 
   3   1   1     3918.28     4221.35    645.19 o 
   4   1   1    34816.61    35335.13   1071.04 o 
   5   1   1     2784.11     3014.37     88.09 o 
   6   1   1     2856.34     2928.71     70.09 o 
   7   1   1     1500.33     1524.56     27.25 o 
   8   1   1      423.42      264.54     29.25 o 
   9   1   1      343.30      268.75     22.55 o 
  10   1   1     5192.51     5124.59    145.52 o 
  11   1   1      145.89      153.58     19.02 o 
  12   1   1     2780.88     2467.67    145.09 o 
  13   1   1       13.27       29.11     16.31 o 
  14   1   1      265.81      284.48     28.46 o 
  15   1   1       32.74       54.69     17.95 o 
  16   1   1      815.66      850.86     49.79 o 
  17   1   1       22.85       42.32     23.08 o 
  18   1   1      439.16      436.59     45.14 o 
  19   1   1       92.85      128.06     31.88 o 
  20   1   1     1058.69     1144.14     74.15 o 
  21   1   1       49.29       87.23     36.60 o 
  22   1   1      200.04      193.39     43.65 o 
  23   1   1       70.03       65.21     65.94 o 
  24   1   1       38.29       67.14     40.97 o 
 -24   2   1      409.53      369.19    195.34 o 
 -22   2   1      963.64      892.27     77.01 o 
 -21   2   1        0.22       38.52     32.67 o 
 -20   2   1     1733.73     1732.57    102.19 o 
 -19   2   1      115.69      120.00     31.41 o 
 -18   2   1     1057.85     1005.99     71.23 o 
 -17   2   1      924.84      862.34     49.96 o 
 -16   2   1      840.72      726.79     40.04 o 
 -15   2   1      890.46      843.80     57.44 o 
 -14   2   1      704.22      714.26     46.12 o 
 -13   2   1       85.21       47.19     20.62 o 
 -12   2   1     6570.32     6585.29    210.85 o 
 -11   2   1      352.56      341.45     21.36 o 
 -10   2   1    10971.38    10352.51    329.33 o 
  -9   2   1    15280.66    16019.51    519.45 o 
  -8   2   1     7385.71     7651.88    267.26 o 
  -7   2   1        1.82       20.50      6.89 o 
  -6   2   1     1246.63     1426.94     50.00 o 
  -5   2   1     1007.32     1257.85     38.30 o 
  -4   2   1     3066.82     2481.12    153.84 o 
  -3   2   1       12.24        5.06     40.11 o 
  -2   2   1    13244.35    15174.35    190.22 o 
  -1   2   1      274.25      284.78    392.56 o 
   0   2   1     3783.94     4293.92    816.83 o 
   1   2   1    20263.85    21923.04    290.77 o 
   2   2   1      977.37      906.77     26.54 o 
   3   2   1    28463.52    31188.84   1756.14 o 
   4   2   1    20825.68    23577.47    947.12 o 
   5   2   1     9642.63    10445.00    307.96 o 
   6   2   1     7146.00     7889.71    230.72 o 
   7   2   1     2893.35     3111.95    114.40 o 
   8   2   1     3631.36     3545.70    142.26 o 
   9   2   1    14050.57    14461.12    425.78 o 
  10   2   1     2784.95     2762.40     77.94 o 
  11   2   1    16773.02    16985.24    551.36 o 
  12   2   1       35.62       57.80     24.63 o 
  13   2   1     4450.27     4494.82    192.14 o 
  14   2   1      178.42      174.30     23.56 o 
  15   2   1      468.96      447.20     30.34 o 
  16   2   1      454.58      442.45     31.43 o 
  17   2   1     2076.21     1935.03     95.47 o 
  18   2   1        0.13        4.62     29.05 o 
  19   2   1     1254.21     1302.93     80.30 o 
  20   2   1       13.86       33.76     31.90 o 
  21   2   1     1835.45     1980.65    121.07 o 
  22   2   1      667.87      758.84     68.24 o 
  23   2   1       91.25       29.67     56.94 o 
  24   2   1      107.57      129.69     49.41 o 
 -24   3   1      147.95      179.74     51.78 o 
 -23   3   1      718.98      759.23     82.10 o 
 -22   3   1       27.29       70.92     36.07 o 
 -21   3   1     2659.06     2820.40    178.97 o 
 -20   3   1      581.29      688.71     55.10 o 
 -19   3   1     2044.71     2120.68    109.92 o 
 -18   3   1       66.17       99.66     25.18 o 
 -17   3   1     1395.97     1377.84     73.84 o 
 -16   3   1      194.79      177.83     24.43 o 
 -15   3   1      127.31      121.39     20.80 o 
 -14   3   1       59.28       16.34     18.77 o 
 -13   3   1     1466.24     1549.37     62.77 o 
 -12   3   1     3580.10     3816.92    132.98 o 
 -11   3   1    12737.87    13012.75    436.08 o 
 -10   3   1     7447.13     7791.85    254.44 o 
  -9   3   1    13847.48    14773.91    433.48 o 
  -8   3   1    14074.20    14941.73    523.73 o 
  -7   3   1      234.63      170.46     13.43 o 
  -6   3   1     4207.67     4368.99    134.57 o 
  -5   3   1     2520.58     2263.52     81.14 o 
  -4   3   1       20.04        9.25      3.57 o 
  -3   3   1     3170.96     2675.47     73.31 o 
  -2   3   1      197.56      186.52     12.78 o 
  -1   3   1     3540.10     2883.35    133.05 o 
   0   3   1    52913.20    51990.30   3108.82 o 
   1   3   1    66270.05    62543.59   3490.32 o 
   2   3   1    66559.66    66508.21   1828.41 o 
   3   3   1      727.27      661.41      9.51 o 
   4   3   1     2545.10     2741.84    106.36 o 
   5   3   1      183.00      117.36      8.23 o 
   6   3   1       37.99       36.30      8.36 o 
   7   3   1     1376.09     1284.17     64.33 o 
   8   3   1     4679.75     4206.73    119.38 o 
   9   3   1      630.12      688.14     24.27 o 
  10   3   1    11776.68    10065.55    696.21 o 
  11   3   1     1609.75     1843.90     80.44 o 
  12   3   1    15404.90    14913.37    804.77 o 
  13   3   1     1882.93     1664.31     72.50 o 
  14   3   1      253.58      324.20     42.22 o 
  15   3   1      450.23      377.87     31.22 o 
  16   3   1       49.84       70.16     20.35 o 
  17   3   1      994.08      890.38     86.07 o 
  18   3   1     1560.68     1656.78     87.29 o 
  19   3   1       24.15       74.50     29.73 o 
  20   3   1     4079.76     4302.35    213.19 o 
  21   3   1      249.62      388.23     48.65 o 
  22   3   1     2674.24     2981.49    173.83 o 
  23   3   1       58.72       91.98     79.23 o 
  24   3   1      204.85      136.12     48.34 o 
 -24   4   1      702.96      817.14     84.85 o 
 -23   4   1       60.85       66.22     42.81 o 
 -22   4   1     1540.11     1649.05    130.83 o 
 -21   4   1      106.38      121.08     35.48 o 
 -20   4   1     3160.24     3297.18    180.54 o 
 -19   4   1       76.52      121.99     28.18 o 
 -18   4   1     1531.22     1495.34     87.96 o 
 -17   4   1      491.32      450.39     35.62 o 
 -16   4   1      480.04      438.77     36.19 o 
 -15   4   1     1561.98     1206.87    141.14 o 
 -14   4   1      777.18      821.90     48.77 o 
 -13   4   1      531.87      489.67     27.77 o 
 -12   4   1     8020.72     8006.17    291.78 o 
 -11   4   1     5760.17     5761.06    207.73 o 
 -10   4   1    16473.19    16252.05    566.29 o 
  -9   4   1    16556.01    16360.27    536.76 o 
  -8   4   1     7066.94     6758.55    234.96 o 
  -7   4   1    13299.12    12457.63    399.95 o 
  -6   4   1      241.57      225.42     23.02 o 
  -5   4   1     2363.40     2535.00    102.44 o 
  -4   4   1     3420.45     3832.19    117.90 o 
  -3   4   1     1003.03      955.03     44.86 o 
  -2   4   1    16722.63    16999.02    631.45 o 
  -1   4   1    21484.32    20052.28    855.68 o 
   0   4   1    12503.28    14491.03    252.78 o 
   1   4   1    29472.53    31241.87   1088.33 o 
   2   4   1     3503.38     3914.34    151.72 o 
   3   4   1    17655.97    19240.88    519.15 o 
   4   4   1      403.20      461.55     28.81 o 
   5   4   1      802.97      752.75     22.67 o 
   6   4   1      902.24     1043.33     50.52 o 
   7   4   1     1834.69     2231.45     73.50 o 
   8   4   1     1108.22     1021.12     35.50 o 
   9   4   1    12482.87    12345.01    384.37 o 
  10   4   1       32.27       33.63     15.45 o 
  11   4   1    16904.58    16947.23    573.71 o 
  12   4   1      297.12      325.76     26.21 o 
  13   4   1     5210.12     5264.65    195.15 o 
  14   4   1       27.51       23.58     16.14 o 
  15   4   1      983.50     1027.23     60.42 o 
  16   4   1      782.83      753.67     47.94 o 
  17   4   1      571.71      551.40     37.87 o 
  18   4   1       69.23      124.56     31.44 o 
  19   4   1     5029.66     5331.40    221.28 o 
  20   4   1       92.72      127.07     41.53 o 
  21   4   1     2890.78     3136.32    212.57 o 
  22   4   1      346.91      403.49     59.60 o 
  23   4   1      473.01      510.17     64.63 o 
  24   4   1      116.37      193.29    101.18 o 
 -24   5   1        0.95       35.67     63.80 o 
 -23   5   1     1312.16     1360.60    115.33 o 
 -22   5   1       32.21       85.02     38.73 o 
 -21   5   1     1366.85     1016.89    291.55 o 
 -20   5   1       25.44       51.88     27.88 o 
 -19   5   1     4531.99     4613.93    200.13 o 
 -18   5   1      228.46      222.40     28.89 o 
 -17   5   1      533.08      503.45     43.40 o 
 -16   5   1        1.28       27.07     25.14 o 
 -15   5   1       69.23       56.53     19.38 o 
 -14   5   1      932.95      820.97     39.12 o 
 -13   5   1     5101.08     5206.80    199.12 o 
 -12   5   1     6755.32     6949.08    244.49 o 
 -11   5   1    12329.18    12444.54    438.42 o 
 -10   5   1    10902.80    11679.14    403.38 o 
  -9   5   1    10282.78    10597.32    395.84 o 
  -8   5   1     8221.75     8905.19    356.64 o 
  -7   5   1     4482.65     4008.75    367.26 o 
  -6   5   1     2431.99     2204.80    127.84 o 
  -5   5   1       73.71      130.12     14.98 o 
  -4   5   1     4703.44     5839.68    145.19 o 
  -3   5   1     3158.55     3024.62     84.93 o 
  -2   5   1    28725.37    29825.01    868.50 o 
  -1   5   1    10622.01     9310.43    265.40 o 
   0   5   1    48622.71    49423.84   1357.31 o 
   1   5   1    20277.37    19380.21    516.10 o 
   2   5   1    30310.22    29868.10    783.23 o 
   3   5   1     2222.16     2243.91     68.63 o 
   4   5   1        6.99       21.79      8.77 o 
   5   5   1     5124.46     5921.72    224.77 o 
   6   5   1     1965.46     2394.45     71.90 o 
   7   5   1       10.82       14.99      7.66 o 
   8   5   1     1885.57     1572.83     54.68 o 
   9   5   1      452.16      463.31     25.03 o 
  10   5   1    23465.07    22902.89    799.93 o 
  11   5   1     1677.11     1534.78     64.13 o 
  12   5   1    20634.30    20480.47    653.21 o 
  13   5   1      102.89      117.42     17.45 o 
  14   5   1     2080.91     2149.81     90.41 o 
  15   5   1      723.21      693.15     46.30 o 
  16   5   1       89.76       76.86     22.14 o 
  17   5   1      611.77      586.55     40.25 o 
  18   5   1     1324.57     1281.72     76.03 o 
  19   5   1       33.13       66.26     33.00 o 
  20   5   1     5102.85     5379.91    289.02 o 
  21   5   1      273.22      221.78     48.38 o 
  22   5   1     1775.41     1710.31    131.97 o 
  23   5   1      177.29       74.23     42.77 o 
 -23   6   1      479.65      485.19     68.30 o 
 -22   6   1      885.08      911.47    137.80 o 
 -21   6   1      157.36      204.94     50.13 o 
 -20   6   1     2865.78     2909.16    161.86 o 
 -19   6   1      149.77      185.82     42.45 o 
 -18   6   1     1167.17     1022.92     88.98 o 
 -17   6   1        9.00        0.34     32.41 o 
 -16   6   1       19.69       10.15     27.37 o 
 -15   6   1       15.34       15.65     23.75 o 
 -14   6   1      745.79      785.21     40.71 o 
 -13   6   1       17.17       53.32     38.17 o 
 -12   6   1     1239.70     1333.85     59.04 o 
 -11   6   1     1865.04     1831.57     73.13 o 
 -10   6   1    16572.27    16637.91    583.01 o 
  -9   6   1     5723.03     5544.57    196.55 o 
  -8   6   1     1722.81     1671.07     72.88 o 
  -7   6   1     1070.97      948.24     45.94 o 
  -6   6   1      106.93       91.60     13.63 o 
  -5   6   1       62.30       76.46     13.64 o 
  -4   6   1      104.26      125.41      5.56 o 
  -3   6   1     1990.04     1739.96     68.22 o 
  -2   6   1     2540.89     2646.57    103.50 o 
  -1   6   1    33534.83    34115.01    914.09 o 
   0   6   1     5805.62     6500.92    158.46 o 
   1   6   1    41238.75    40423.55   1873.20 o 
   2   6   1    17350.70    19783.33    672.23 o 
   3   6   1    10107.43    10751.80    261.84 o 
   4   6   1       23.62       17.80      7.17 o 
   5   6   1      186.23      226.62     24.96 o 
   6   6   1      720.26      742.16     41.41 o 
   7   6   1      365.66      286.76     12.17 o 
   8   6   1     1933.61     1895.28     59.19 o 
   9   6   1     8735.44     8903.79    325.02 o 
  10   6   1      849.31      821.27     41.21 o 
  11   6   1    22207.45    22885.26    792.13 o 
  12   6   1      528.73      503.89     31.60 o 
  13   6   1      963.73      973.75     57.16 o 
  14   6   1      283.53      236.96     26.25 o 
  15   6   1        0.46        5.41     21.00 o 
  16   6   1      317.23      306.19     33.21 o 
  17   6   1       86.81       79.45     30.32 o 
  18   6   1       68.31       54.16     28.32 o 
  19   6   1     3165.05     3317.60    163.71 o 
  20   6   1      171.09       94.47     38.89 o 
  21   6   1     3148.30     3164.75    210.15 o 
  23   6   1     1183.93     1215.76    106.83 o 
 -23   7   1      346.52      491.78     65.71 o 
 -22   7   1      261.95      296.52     57.54 o 
 -21   7   1      420.32      364.05     57.15 o 
 -20   7   1      489.13      549.42     56.32 o 
 -19   7   1      962.20     1029.82     68.80 o 
 -18   7   1        3.46       79.97     86.69 o 
 -17   7   1        2.07        9.84     27.97 o 
 -16   7   1        1.36        6.86     39.96 o 
 -15   7   1       56.04       29.77     20.34 o 
 -14   7   1       26.18       38.78     26.08 o 
 -13   7   1      510.62      469.11     29.16 o 
 -12   7   1      432.61      387.74     30.89 o 
 -11   7   1     3114.78     3016.17    120.74 o 
 -10   7   1     3781.75     3784.27    139.65 o 
  -9   7   1     5525.68     5614.87    209.73 o 
  -8   7   1       12.46        8.64     15.84 o 
  -7   7   1      159.24      163.15     10.90 o 
  -6   7   1        0.03       10.10     10.88 o 
  -5   7   1      222.08      126.25     15.48 o 
  -4   7   1     1409.15     1408.51     51.10 o 
  -3   7   1       95.25       92.75      9.07 o 
  -2   7   1     2797.54     2807.83     95.02 o 
  -1   7   1     7274.62     6478.66    186.71 o 
   0   7   1    15650.49    16062.94    490.31 o 
   1   7   1     4779.45     4224.43    133.66 o 
   2   7   1    10027.87    10459.30    294.48 o 
   3   7   1      147.77      160.44     21.21 o 
   4   7   1     1577.25     1579.92     43.71 o 
   5   7   1     1201.29     1235.94     57.87 o 
   6   7   1       64.92       51.48     12.15 o 
   7   7   1      265.72      221.24     12.61 o 
   8   7   1     2076.87     1894.34     83.11 o 
   9   7   1     1448.18     1387.89     68.34 o 
  10   7   1    19797.26    19115.19    709.99 o 
  11   7   1     2401.58     2264.49     88.31 o 
  12   7   1     2441.75     2529.24     99.70 o 
  13   7   1       37.78       46.21     19.32 o 
  14   7   1       54.45       40.84     16.77 o 
  15   7   1       14.70       33.66     21.35 o 
  16   7   1     2173.98     2099.36    101.56 o 
  17   7   1       22.81       24.11     26.19 o 
  18   7   1       97.07       96.42     28.98 o 
  19   7   1       46.06       46.14     35.40 o 
  20   7   1     3083.68     3134.99    207.76 o 
  21   7   1       56.59       30.82     38.19 o 
  22   7   1     1077.27     1268.95    136.68 o 
  23   7   1        7.54       30.14     42.74 o 
 -22   8   1      155.09      258.67     80.43 o 
 -21   8   1       54.76       32.02     39.75 o 
 -20   8   1        5.42       56.20     37.86 o 
 -19   8   1       71.10       79.78     32.30 o 
 -18   8   1       28.18       55.44     39.54 o 
 -17   8   1       43.19       47.65     27.42 o 
 -16   8   1       38.16       61.80     21.81 o 
 -15   8   1      109.34       63.71     20.85 o 
 -14   8   1       51.60       48.79     20.14 o 
 -13   8   1      491.58      494.91     32.46 o 
 -12   8   1       21.10       19.71     14.71 o 
 -11   8   1     1058.92     1001.76     54.62 o 
 -10   8   1     2450.12     2550.38    100.11 o 
  -9   8   1       31.08       42.43     19.50 o 
  -8   8   1       53.53       42.04     13.58 o 
  -7   8   1     3148.30     3073.28     99.86 o 
  -6   8   1      478.50      408.10     21.88 o 
  -5   8   1     5142.21     5117.75    163.75 o 
  -4   8   1      572.67      523.93     21.12 o 
  -3   8   1      175.57      124.54      9.46 o 
  -2   8   1      360.02      377.97     22.29 o 
  -1   8   1      390.89      306.20     21.46 o 
   0   8   1     1152.90     1483.56     76.39 o 
   1   8   1     1080.72     1024.60     23.18 o 
   2   8   1      242.20      322.31     14.80 o 
   3   8   1     2230.53     2374.63     72.34 o 
   4   8   1       88.27       84.76      7.47 o 
   5   8   1     4855.66     4558.89    168.45 o 
   6   8   1      906.70      890.36     39.05 o 
   7   8   1     2393.99     2091.36    101.35 o 
   8   8   1       40.09       15.61     28.30 o 
   9   8   1     5257.03     5136.84    193.11 o 
  10   8   1       70.36       62.01     18.49 o 
  11   8   1     5571.95     5714.33    223.88 o 
  12   8   1      600.45      572.02     36.46 o 
  13   8   1        6.14        9.29     25.05 o 
  14   8   1        1.08       48.17     25.72 o 
  15   8   1     1066.83      855.52     70.04 o 
  16   8   1       52.07       36.85     21.17 o 
  17   8   1      952.74      879.09     61.82 o 
  18   8   1       64.03       11.94     31.12 o 
  19   8   1      328.65      379.05     48.14 o 
  20   8   1      222.45      401.16     61.01 o 
  21   8   1      674.18      652.33     71.13 o 
  22   8   1       30.51       44.24     45.65 o 
 -22   9   1       41.96       84.50     46.61 o 
 -21   9   1       31.65       71.69     57.28 o 
 -20   9   1       32.94       45.28     56.08 o 
 -19   9   1      121.18      131.90     68.43 o 
 -18   9   1      363.71      426.33     67.65 o 
 -17   9   1      938.87      870.46     69.19 o 
 -16   9   1        4.57       24.83     28.04 o 
 -15   9   1      658.84      699.79     52.96 o 
 -14   9   1      114.99      140.72     24.52 o 
 -13   9   1      117.83      149.57     22.77 o 
 -12   9   1      292.78      318.64     25.98 o 
 -11   9   1     1245.56     1193.32     64.91 o 
 -10   9   1       49.69       17.98     18.80 o 
  -9   9   1       44.97       38.55     20.58 o 
  -8   9   1     2893.65     2607.00    181.77 o 
  -7   9   1      399.99      385.44     27.10 o 
  -6   9   1     7397.53     7056.34    216.41 o 
  -5   9   1     1841.55     1576.55     75.80 o 
  -4   9   1      283.09      193.69     12.87 o 
  -3   9   1     1307.63     1201.63     41.37 o 
  -2   9   1      743.28      848.81     32.23 o 
  -1   9   1      212.79      167.60     13.96 o 
   0   9   1      972.28      967.23     52.79 o 
   1   9   1        0.62       36.02     10.66 o 
   2   9   1     2378.22     2457.38     66.52 o 
   3   9   1        4.27       10.32      8.64 o 
   4   9   1    10402.00    10360.57    330.27 o 
   5   9   1      236.75      232.70     18.57 o 
   6   9   1     5033.19     4910.20    164.35 o 
   7   9   1     1384.83     1374.65     60.30 o 
   8   9   1      312.51      320.92     26.30 o 
   9   9   1     3717.34     3475.01    139.07 o 
  10   9   1      661.63      745.00     39.99 o 
  11   9   1       70.42       54.80     19.34 o 
  12   9   1        0.22        4.10     17.44 o 
  13   9   1       40.24       69.04     24.16 o 
  14   9   1     3608.01     3629.65    148.68 o 
  15   9   1      123.28      142.67     22.33 o 
  16   9   1     2382.16     2553.41    114.52 o 
  17   9   1      180.34      148.20     29.40 o 
  18   9   1      281.69      159.20     46.11 o 
  19   9   1      168.66      188.14     77.69 o 
  20   9   1       53.70       10.32     32.42 o 
  21   9   1       21.83       67.98     65.94 o 
  22   9   1      228.65      365.87     89.52 o 
 -21  10   1       60.46       61.36     41.75 o 
 -20  10   1      277.42      265.00     53.65 o 
 -19  10   1       92.36       66.64     39.03 o 
 -18  10   1      763.40      769.68     76.19 o 
 -17  10   1     1981.42     2075.35     98.25 o 
 -16  10   1     1056.68     1210.23     66.47 o 
 -15  10   1      631.60      611.16     45.36 o 
 -14  10   1      782.77      838.86     51.75 o 
 -13  10   1      288.66      253.12     30.32 o 
 -12  10   1     1099.98     1161.51     59.49 o 
 -11  10   1      103.28       90.46     18.41 o 
 -10  10   1     1218.35     1292.06     64.54 o 
  -9  10   1      838.83      822.98     47.14 o 
  -8  10   1     2981.88     3081.06    125.34 o 
  -7  10   1     2696.73     2788.77    118.25 o 
  -6  10   1      322.59      293.25     20.91 o 
  -5  10   1      711.50      752.68     26.60 o 
  -4  10   1     2570.12     2488.96     72.20 o 
  -3  10   1      336.53      333.66     21.42 o 
  -2  10   1     5086.99     4763.83    156.90 o 
  -1  10   1       26.04       64.95     18.94 o 
   0  10   1      325.11      219.67     23.46 o 
   1  10   1     1116.60     1188.75     41.88 o 
   2  10   1      397.63      243.76     23.35 o 
   3  10   1    15262.57    15312.59    509.37 o 
   4  10   1      167.95      149.72     18.29 o 
   5  10   1     4656.73     4483.37    161.45 o 
   6  10   1     2123.03     2140.54     80.73 o 
   7  10   1     1780.18     1585.73     73.85 o 
   8  10   1      557.39      526.15     34.60 o 
   9  10   1      248.70      187.09     23.61 o 
  10  10   1        0.49        8.92     18.87 o 
  11  10   1      216.94      323.20     27.37 o 
  12  10   1      257.12      231.97     27.38 o 
  13  10   1     1604.01     1662.47     78.50 o 
  14  10   1       60.81       63.38     28.00 o 
  15  10   1     3181.08     2921.27    191.67 o 
  16  10   1        0.19        7.44     26.61 o 
  17  10   1     2854.75     2487.02    263.62 o 
  18  10   1      442.59      532.89     64.86 o 
  19  10   1      462.61      522.54    112.42 o 
  20  10   1       51.08       36.69     40.79 o 
  21  10   1       35.04       20.90     40.62 o 
 -19  11   1      945.84      926.04     89.02 o 
 -18  11   1      683.02      647.90     70.12 o 
 -17  11   1     1335.08     1466.79     90.41 o 
 -16  11   1      726.36      731.86     51.89 o 
 -15  11   1      885.28      926.06     55.04 o 
 -14  11   1      274.68      234.59     30.02 o 
 -13  11   1     1156.00     1205.99     63.34 o 
 -12  11   1       30.64       12.93     18.66 o 
 -11  11   1     1342.15     1404.60     62.75 o 
 -10  11   1      211.27      225.08     27.18 o 
  -9  11   1     2168.77     2146.21    103.19 o 
  -8  11   1     2017.99     1992.52     79.54 o 
  -7  11   1     1613.45     1539.49     66.67 o 
  -6  11   1     1702.16     1494.85     96.77 o 
  -5  11   1     2592.73     2547.53    110.76 o 
  -4  11   1      324.14      217.81     19.39 o 
  -3  11   1     2354.07     2488.58     85.35 o 
  -2  11   1      528.57      443.54     23.53 o 
  -1  11   1     1630.99     1782.84     63.80 o 
   0  11   1      802.96      787.84     29.18 o 
   1  11   1      656.76      818.49     32.13 o 
   2  11   1     4443.65     4517.35    167.20 o 
   3  11   1      116.76      196.69     19.62 o 
   4  11   1     8324.13     8365.92    359.84 o 
   5  11   1      264.34      233.55     27.60 o 
   6  11   1     2504.07     2517.99     88.04 o 
   7  11   1     1170.96     1039.14     55.64 o 
   8  11   1      258.29      281.37     29.50 o 
   9  11   1      421.32      424.75     38.47 o 
  10  11   1      642.88      641.85     66.55 o 
  11  11   1       13.23       27.85     22.79 o 
  12  11   1     1838.01     1894.87     89.04 o 
  13  11   1      659.30      636.26     42.59 o 
  14  11   1     2606.06     2728.45    120.30 o 
  15  11   1      211.06      199.11     26.53 o 
  16  11   1     2178.73     2290.65    103.02 o 
  17  11   1      134.76      162.51     37.39 o 
  18  11   1     1357.42     1520.39    119.92 o 
  19  11   1       27.81       10.01     38.05 o 
  20  11   1      192.68      203.76     54.88 o 
 -19  12   1       95.41       91.89     49.66 o 
 -18  12   1     1205.69     1270.75     89.48 o 
 -17  12   1     1109.33     1112.05     64.44 o 
 -16  12   1     1091.65     1230.44     80.51 o 
 -15  12   1      717.75      807.03     56.80 o 
 -14  12   1      523.58      602.37     42.68 o 
 -13  12   1      191.24      165.20     25.49 o 
 -12  12   1      985.34     1062.44     59.06 o 
 -11  12   1        2.64       35.67    109.42 o 
 -10  12   1     1090.20     1134.23     58.47 o 
  -9  12   1     2716.35     2513.43    142.68 o 
  -8  12   1     1020.73     1045.67     54.77 o 
  -7  12   1     5486.26     5043.06    453.06 o 
  -6  12   1     1636.94     1356.74    178.78 o 
  -5  12   1     5035.17     5033.33    195.44 o 
  -4  12   1     2541.59     2459.35     99.21 o 
  -3  12   1      157.82      185.13     19.85 o 
  -2  12   1     1700.40     1682.74     72.88 o 
  -1  12   1        8.13        5.75     25.20 o 
   0  12   1      466.39      437.89     39.35 o 
   1  12   1      561.58      541.22     33.22 o 
   2  12   1      224.09      262.41     20.15 o 
   3  12   1     4412.69     4498.21    156.78 o 
   4  12   1      696.02      591.00     33.57 o 
   5  12   1     9454.43     8608.40    330.82 o 
   6  12   1     1686.31     1648.73     70.81 o 
   7  12   1     2691.61     2301.28    191.34 o 
   8  12   1     2923.97     2956.85    123.01 o 
   9  12   1     1609.92     1579.51     75.12 o 
  10  12   1      365.22      396.43     33.13 o 
  11  12   1      924.17     1047.77     57.22 o 
  12  12   1      527.21      592.79     41.12 o 
  13  12   1     1369.58     1489.90     75.15 o 
  14  12   1      235.42      218.79     28.94 o 
  15  12   1     1722.79     1786.06     83.61 o 
  16  12   1      168.88      197.76     33.31 o 
  17  12   1     2055.54     2262.78    131.96 o 
  18  12   1      135.61      108.62     42.59 o 
  19  12   1      647.79      818.54     84.33 o 
 -18  13   1      422.38      504.76     54.74 o 
 -17  13   1     1209.17     1184.98     73.29 o 
 -16  13   1      294.46      268.88     45.97 o 
 -15  13   1      379.64      385.63     44.24 o 
 -14  13   1       31.27       22.86     30.53 o 
 -13  13   1      439.12      441.66     36.00 o 
 -12  13   1       69.62       55.93     24.49 o 
 -11  13   1     1040.08     1022.95     59.83 o 
 -10  13   1      504.22      539.78     40.89 o 
  -9  13   1      732.82      765.86     44.91 o 
  -8  13   1     3570.22     3643.87    167.61 o 
  -7  13   1      337.44      364.60     35.99 o 
  -6  13   1     3246.74     3296.52    142.36 o 
  -5  13   1     2016.19     2035.39     94.05 o 
  -4  13   1     3191.13     2939.72    133.73 o 
  -3  13   1     1675.40     1771.40     77.40 o 
  -2  13   1        1.76        7.54     16.59 o 
  -1  13   1     3125.04     2976.09    241.03 o 
   0  13   1     4014.66     3880.54    196.43 o 
   1  13   1       22.42       55.02     20.02 o 
   2  13   1     2896.84     2861.09    113.66 o 
   3  13   1       40.24       71.82     28.17 o 
   4  13   1     2942.39     3170.99    119.68 o 
   5  13   1      478.37      468.24     32.17 o 
   6  13   1     2558.62     2745.66    123.97 o 
   7  13   1     1281.19     1319.28     70.04 o 
   8  13   1      814.26      815.73     44.70 o 
   9  13   1     2885.29     2710.14    134.05 o 
  10  13   1     1535.09     1666.46     81.71 o 
  11  13   1       35.49       73.16     28.99 o 
  12  13   1     1465.60     1553.34     76.11 o 
  13  13   1      522.28      588.80     43.61 o 
  14  13   1      642.80      754.16     54.89 o 
  15  13   1       37.73       87.90     32.04 o 
  16  13   1     1171.72     1189.70     73.73 o 
  17  13   1      326.40      330.09     46.83 o 
  18  13   1      655.22      761.40     66.38 o 
 -17  14   1     1118.26     1249.01     78.73 o 
 -16  14   1      677.46      708.49     64.95 o 
 -15  14   1      274.26      339.10     43.88 o 
 -14  14   1      441.14      516.42     51.32 o 
 -13  14   1       51.20       47.88     26.69 o 
 -12  14   1      360.47      350.23     37.21 o 
 -11  14   1      104.07       90.27     25.50 o 
 -10  14   1      942.41      861.70    116.76 o 
  -9  14   1     1259.10     1213.49    106.18 o 
  -8  14   1      231.31      266.83     32.81 o 
  -7  14   1     2584.69     2794.49    127.93 o 
  -6  14   1      133.83      159.26     27.46 o 
  -5  14   1     1166.23     1185.21     67.83 o 
  -4  14   1     3382.74     3332.51    151.13 o 
  -3  14   1      477.84      502.54     32.69 o 
  -2  14   1      758.95      771.10     45.99 o 
  -1  14   1       24.01       33.26     21.69 o 
   0  14   1     1101.22     1058.13     61.00 o 
   1  14   1      896.45      808.12     60.00 o 
   2  14   1        3.16       39.88     30.01 o 
   3  14   1     2963.31     2997.68    126.76 o 
   4  14   1       96.54      113.70     25.15 o 
   5  14   1     1626.93     1568.02     78.42 o 
   6  14   1      751.14      749.53     47.96 o 
   7  14   1      431.79      382.26     36.20 o 
   8  14   1     1015.09     1024.14     62.17 o 
   9  14   1      625.04      602.69     41.28 o 
  10  14   1      257.32      289.06     30.59 o 
  11  14   1      522.11      452.47     38.83 o 
  12  14   1      208.34      216.64     28.97 o 
  13  14   1      844.83      895.55     64.45 o 
  14  14   1       81.78       72.13     32.45 o 
  15  14   1      855.79     1016.41     67.82 o 
  16  14   1      260.52      289.48     40.60 o 
  17  14   1      784.44      877.11     74.57 o 
 -16  15   1      401.86      618.37     59.74 o 
 -15  15   1      193.50      248.36     62.28 o 
 -14  15   1        0.95        5.31     37.88 o 
 -13  15   1      581.71      668.63     59.43 o 
 -12  15   1       18.82        8.14     30.90 o 
 -11  15   1       59.92       30.11     24.36 o 
 -10  15   1      111.03       53.32     26.10 o 
  -9  15   1        0.37        8.37     24.97 o 
  -8  15   1      889.37      835.89     56.30 o 
  -7  15   1        2.28       29.88     27.03 o 
  -6  15   1     1011.57      987.63     59.15 o 
  -5  15   1      153.41      169.18     28.43 o 
  -4  15   1       90.81       56.62     26.92 o 
  -3  15   1     1769.31     1823.02     91.80 o 
  -2  15   1       82.40       37.72     20.60 o 
  -1  15   1      515.97      454.68     65.56 o 
   0  15   1      205.88      135.52     41.39 o 
   1  15   1        1.33       26.85     30.23 o 
   2  15   1       62.28       63.49     22.42 o 
   3  15   1      957.32      976.85     57.49 o 
   4  15   1      657.08      683.21     47.19 o 
   5  15   1       76.43       69.13     24.57 o 
   6  15   1      269.14      304.12     34.04 o 
   7  15   1      961.24      878.27     57.71 o 
   8  15   1      207.86      226.83     31.19 o 
   9  15   1     1293.67     1342.38     72.92 o 
  10  15   1       49.54       52.24     25.85 o 
  11  15   1        0.18        9.86     32.26 o 
  12  15   1      108.68      116.00     32.51 o 
  13  15   1      114.03      155.01     36.19 o 
  14  15   1      189.49      189.12     39.33 o 
  15  15   1       66.15      108.47     45.77 o 
  16  15   1       67.55       46.53     31.15 o 
 -14  16   1        4.00       58.16     43.92 o 
 -13  16   1      201.66      252.81     44.53 o 
 -12  16   1       31.86      111.37     33.01 o 
 -11  16   1      155.87      200.27     35.93 o 
 -10  16   1      305.81      322.30     40.55 o 
  -9  16   1        0.33       23.32     52.14 o 
  -8  16   1      124.36      150.52     33.42 o 
  -7  16   1      271.56      333.11     36.59 o 
  -6  16   1        0.62       22.29     24.61 o 
  -5  16   1      256.33      268.08     39.86 o 
  -4  16   1      349.09      380.15     43.16 o 
  -3  16   1      225.43      211.64     27.16 o 
  -2  16   1      103.59       71.89     20.66 o 
  -1  16   1        2.34       37.90     40.13 o 
   0  16   1       62.55       26.30     22.01 o 
   1  16   1       38.13       50.90     27.40 o 
   2  16   1       79.12       79.88     21.71 o 
   3  16   1      175.34      140.39     30.64 o 
   4  16   1      273.39      256.02     37.29 o 
   5  16   1      380.36      377.98     43.68 o 
   6  16   1      151.09      102.89     31.59 o 
   7  16   1       22.32       38.54     38.80 o 
   8  16   1      682.22      723.01     53.54 o 
   9  16   1       22.33       20.88     26.63 o 
  10  16   1       30.78       23.93     27.07 o 
  11  16   1      233.58      237.11     38.94 o 
  12  16   1      139.59      172.37     40.79 o 
  13  16   1       72.86      110.98     33.22 o 
  14  16   1      237.16      347.12     43.03 o 
 -12  17   1       45.52       39.28     29.68 o 
 -11  17   1      148.94       86.53     48.48 o 
 -10  17   1        1.63        0.34     49.05 o 
  -9  17   1      168.81      185.83     36.96 o 
  -8  17   1        9.67       59.68     59.51 o 
  -7  17   1      170.95      260.41     44.47 o 
  -6  17   1        8.93       37.46     30.22 o 
  -5  17   1      154.87      141.58     48.24 o 
  -4  17   1      229.65      231.34     34.26 o 
  -3  17   1      105.68      118.00     27.11 o 
  -2  17   1      462.53      537.28     43.89 o 
  -1  17   1       44.65       16.91     26.95 o 
   0  17   1      228.00      215.21     33.94 o 
   1  17   1      421.22      528.60     42.84 o 
   2  17   1       71.35       67.29     26.17 o 
   3  17   1      748.04      887.41     52.47 o 
   4  17   1        2.08       48.37     35.92 o 
   5  17   1        4.61       18.46     35.89 o 
   6  17   1      186.60      120.00     35.13 o 
   7  17   1      104.79      111.86     50.52 o 
   8  17   1        8.99       28.02     29.16 o 
   9  17   1        7.16       21.44     51.28 o 
  10  17   1      100.70      103.19     35.87 o 
  11  17   1        1.45        7.85     39.30 o 
  12  17   1      106.46       50.61     31.83 o 
 -10  18   1      374.86      389.47     50.82 o 
  -9  18   1       59.37       34.58     29.53 o 
  -8  18   1      339.42      366.21     45.58 o 
  -7  18   1      209.87      257.38     40.90 o 
  -6  18   1      364.24      390.17     48.71 o 
  -5  18   1      172.10      144.24     32.95 o 
  -4  18   1        5.95       29.12     28.47 o 
  -3  18   1      379.38      381.58     57.68 o 
  -2  18   1       25.98       27.87     33.49 o 
  -1  18   1      317.52      292.77     34.50 o 
   0  18   1      101.94       99.83     35.41 o 
   1  18   1      339.98      374.34     38.98 o 
   2  18   1      345.76      419.06     41.66 o 
   3  18   1       95.85      101.42     36.89 o 
   4  18   1      400.67      546.67     75.05 o 
   5  18   1      230.60      297.08     36.62 o 
   6  18   1        0.16       17.78     35.89 o 
   7  18   1      413.81      518.83     52.23 o 
   8  18   1        5.06       33.75     30.11 o 
   9  18   1      267.27      261.60     42.43 o 
  10  18   1        0.80       18.52     53.16 o 
  -7  19   1      152.77      146.82     38.31 o 
  -6  19   1      106.80      124.79     33.49 o 
  -5  19   1       50.49       79.74     28.33 o 
  -4  19   1      148.45      108.01     37.85 o 
  -3  19   1       49.24       53.12     38.88 o 
  -2  19   1      216.63      249.08     41.17 o 
  -1  19   1      178.64      221.36     33.51 o 
   0  19   1      306.56      336.66     39.18 o 
   1  19   1      170.35      174.16     31.44 o 
   2  19   1      297.77      259.77     42.00 o 
   3  19   1      242.47      274.83     43.90 o 
   4  19   1      321.35      377.87     49.11 o 
   5  19   1        2.98        4.49     38.11 o 
   6  19   1      198.94      235.46     42.70 o 
   7  19   1        1.18       20.92     49.56 o 
 -24   0   2      178.93      154.52     72.37 o 
 -23   0   2      843.99      976.16    122.79 o 
 -22   0   2       58.59       50.42     50.08 o 
 -21   0   2     3140.09     3414.99    247.09 o 
 -20   0   2       35.44      146.68     47.97 o 
 -19   0   2     4784.20     4683.89    316.49 o 
 -18   0   2      887.08     1087.83    101.27 o 
 -17   0   2     1943.39     2178.87    151.86 o 
 -16   0   2      184.59      144.64     78.03 o 
 -15   0   2     1063.64     1120.75     77.58 o 
 -14   0   2      169.20      103.54     25.07 o 
 -13   0   2     8136.94     8209.26    418.67 o 
 -12   0   2      549.62      538.64     43.66 o 
 -11   0   2     9627.47     9022.65    466.09 o 
 -10   0   2      638.54      840.77     60.18 o 
  -9   0   2    13657.58    13959.43    536.96 o 
  -8   0   2     2133.09     2327.12     80.31 o 
  -7   0   2      820.32      883.57     91.79 o 
  -6   0   2      254.48      305.79     30.68 o 
  -5   0   2     6241.14     5949.79    288.53 o 
  -4   0   2      111.10      155.86    107.78 o 
  -3   0   2     2177.26     2962.40    837.21 o 
  -2   0   2     5731.74     7234.28     39.96 o 
  -1   0   2     3641.15     1925.47   1773.46 o 
   0   0   2    65752.05    63773.79   8388.37 o 
   1   0   2   201525.45   213294.38   8275.71 o 
   2   0   2     4217.42     3887.43    795.61 o 
   3   0   2    14125.19    13687.04   1805.70 o 
   4   0   2      133.09      377.54     52.11 o 
   5   0   2    10484.48    10832.78    544.43 o 
   6   0   2      267.48      194.38     21.37 o 
   7   0   2      160.21      100.78     24.00 o 
   8   0   2     1546.69     1345.20     34.73 o 
   9   0   2    24700.60    24628.15    888.59 o 
  10   0   2    11954.71    11702.75    566.87 o 
  11   0   2    10775.26    10898.11    485.81 o 
  12   0   2     8069.22     7935.55    341.97 o 
  13   0   2     8710.10     8909.90    469.71 o 
  14   0   2      111.30      207.18     24.21 o 
  15   0   2     1719.60     1911.82     95.05 o 
  16   0   2       25.57       49.72     32.01 o 
  17   0   2      989.61      891.55     88.25 o 
  18   0   2      246.21      320.51     48.27 o 
  19   0   2      686.38     1022.93    100.23 o 
  20   0   2     7191.69     7774.06    509.07 o 
  21   0   2      324.77      317.70     79.40 o 
  22   0   2     3647.98     3886.65    355.00 o 
  23   0   2      145.91      257.25     71.34 o 
  24   0   2      186.09      200.14     71.51 o 
 -24   1   2      741.78      772.83     83.18 o 
 -23   1   2      150.56      145.93     45.63 o 
 -22   1   2     1475.30     1500.15    116.35 o 
 -21   1   2       61.83      167.60     38.75 o 
 -20   1   2     2157.63     2336.93    122.38 o 
 -19   1   2      328.63      322.15     39.78 o 
 -18   1   2     1018.15     1031.98     67.84 o 
 -17   1   2       89.55       94.87     38.00 o 
 -16   1   2     2337.98     2288.27    105.31 o 
 -15   1   2      113.78      112.68     31.24 o 
 -14   1   2     4473.39     4281.73    264.04 o 
 -13   1   2        9.65       17.02     12.52 o 
 -12   1   2     9690.17     8807.64    322.54 o 
 -11   1   2      220.08      203.03     19.23 o 
 -10   1   2    13456.95    12206.90    566.80 o 
  -9   1   2      938.99     1029.90     29.89 o 
  -8   1   2    28013.64    29146.01    944.69 o 
  -7   1   2     5571.92     5385.44    329.40 o 
  -6   1   2     1404.99     1778.63     75.51 o 
  -5   1   2      169.46      185.47     11.12 o 
  -4   1   2    23116.94    26381.98    932.81 o 
  -3   1   2     6557.94     8122.74    346.26 o 
  -2   1   2     1725.80     1759.62     58.12 o 
  -1   1   2      991.56     1085.69     23.20 o 
   0   1   2    55771.54    56799.72   2004.18 o 
   1   1   2     7528.38     7204.73    647.40 o 
   2   1   2    21421.50    22969.83   1558.54 o 
   3   1   2    27866.84    30894.56   1053.35 o 
   4   1   2     8852.86     8532.74    674.47 o 
   5   1   2     3127.29     3585.29    148.34 o 
   6   1   2    14143.46    14541.36    466.83 o 
   7   1   2      788.81      679.89     27.84 o 
   8   1   2    13920.92    13838.26    432.23 o 
   9   1   2    12845.40    12947.92    428.69 o 
  10   1   2    18221.51    18427.29    567.32 o 
  11   1   2    11771.07    10122.75    885.01 o 
  12   1   2     7072.74     6979.97    220.42 o 
  13   1   2     3035.77     3081.25    120.43 o 
  14   1   2     2678.53     2727.94    118.75 o 
  15   1   2      110.65      181.63     22.07 o 
  16   1   2     1922.44     1780.28    133.06 o 
  17   1   2      123.48      147.10     32.97 o 
  18   1   2      231.31      337.08     37.93 o 
  19   1   2     3032.90     3056.49    153.93 o 
  20   1   2      910.85      846.86    231.35 o 
  21   1   2     6423.55     6880.87    324.39 o 
  22   1   2      247.44      300.62     47.33 o 
  23   1   2      674.65      727.48     78.72 o 
  24   1   2       77.83      117.30     59.51 o 
 -24   2   2       73.98      109.85     69.63 o 
 -23   2   2      861.61      925.74     92.70 o 
 -22   2   2       60.23       73.93     38.20 o 
 -21   2   2      800.36      884.38     64.36 o 
 -20   2   2       65.89      115.24     32.12 o 
 -19   2   2      902.13      788.93     59.92 o 
 -18   2   2       10.11       26.98     36.55 o 
 -17   2   2      441.68      395.12     32.72 o 
 -16   2   2      617.98      562.74     38.86 o 
 -15   2   2     1118.35     1149.56     59.61 o 
 -14   2   2        2.91       11.05     25.06 o 
 -13   2   2     4052.48     4102.21    163.65 o 
 -12   2   2       69.54       48.79     13.43 o 
 -11   2   2     7475.43     7413.31    239.85 o 
 -10   2   2     1598.42     1803.35     68.16 o 
  -9   2   2    10682.91    11185.98    367.88 o 
  -8   2   2     2281.72     2641.26    107.97 o 
  -7   2   2     6450.28     6271.11    173.78 o 
  -6   2   2      975.28      795.26     19.30 o 
  -5   2   2    18766.74    17900.29    633.73 o 
  -4   2   2    12110.18    12165.72    516.76 o 
  -3   2   2     9214.03    10119.78    556.87 o 
  -2   2   2     8992.27    10453.02    851.18 o 
  -1   2   2    28153.82    29768.28    958.61 o 
   0   2   2     3204.55     3598.31    521.42 o 
   1   2   2     3506.07     2837.12    381.09 o 
   2   2   2     2729.01     3535.09    214.63 o 
   3   2   2     3629.17     2970.89    148.67 o 
   4   2   2     2552.57     3307.04    142.11 o 
   5   2   2     3232.09     3591.85     86.83 o 
   6   2   2      894.97     1361.67     44.56 o 
   7   2   2      110.18      107.76     18.45 o 
   8   2   2     3905.95     3699.24    145.53 o 
   9   2   2     5009.83     4541.63    174.06 o 
  10   2   2    12126.92    12001.28    347.59 o 
  11   2   2     3390.74     3123.44    117.29 o 
  12   2   2     3916.12     4261.62    152.80 o 
  13   2   2      561.64      523.95     28.37 o 
  14   2   2        1.07       13.34     14.94 o 
  15   2   2      984.67      960.84     46.96 o 
  16   2   2        9.20       17.74     22.14 o 
  17   2   2      338.63      369.80     31.75 o 
  18   2   2      891.06      862.19     65.92 o 
  19   2   2      224.00      264.85     36.90 o 
  20   2   2     3718.67     3994.20    198.40 o 
  21   2   2      532.59      590.05     77.58 o 
  22   2   2     2429.24     2372.09    275.74 o 
  23   2   2      348.36      328.73     55.31 o 
  24   2   2       92.20       98.67     46.39 o 
 -24   3   2       40.28       46.48     56.42 o 
 -23   3   2       13.59       35.28     40.41 o 
 -22   3   2      485.99      400.15    134.56 o 
 -21   3   2       56.53      132.79     60.37 o 
 -20   3   2       74.04       85.50     28.29 o 
 -19   3   2      377.44      327.64     39.74 o 
 -18   3   2        1.54        2.74     33.79 o 
 -17   3   2        0.04        1.20     40.64 o 
 -16   3   2      346.63      306.75     29.09 o 
 -15   3   2       58.77       37.21     37.04 o 
 -14   3   2      931.42      848.69     50.80 o 
 -13   3   2      509.21      470.88     30.11 o 
 -12   3   2     1060.51     1063.77     44.48 o 
 -11   3   2      608.11      685.62     28.16 o 
 -10   3   2     2839.13     2717.50     82.77 o 
  -9   3   2      149.95      157.45     10.75 o 
  -8   3   2      139.90      184.46     17.71 o 
  -7   3   2      775.62      796.86     47.65 o 
  -6   3   2     3028.95     3531.09     93.25 o 
  -5   3   2     3981.91     4621.57    168.71 o 
  -4   3   2     7220.65     8204.83    267.55 o 
  -3   3   2      255.70      215.68      8.17 o 
  -2   3   2    35479.75    37059.39   1267.57 o 
  -1   3   2    56619.80    60169.91   2148.41 o 
   0   3   2    26736.89    23585.24   2867.31 o 
   1   3   2       85.05      208.32    103.49 o 
   2   3   2    15134.64    15650.52    309.02 o 
   3   3   2     5457.48     5517.10    357.93 o 
   4   3   2      735.04      782.55     44.55 o 
   5   3   2     1466.57     1351.48     44.12 o 
   6   3   2       35.95       26.04      8.91 o 
   7   3   2      274.59      318.02     22.01 o 
   8   3   2      119.96      171.00     14.06 o 
   9   3   2     9042.25     9587.40    294.28 o 
  10   3   2        2.45       10.66     13.71 o 
  11   3   2     4739.72     4357.29    285.68 o 
  12   3   2       48.31       43.96     14.60 o 
  13   3   2       73.61       68.68     14.25 o 
  14   3   2       70.46       38.72     12.97 o 
  15   3   2      193.66      198.36     26.08 o 
  16   3   2       15.02       26.22     21.28 o 
  17   3   2      108.64       88.55     22.88 o 
  18   3   2      108.61      118.98     26.17 o 
  19   3   2     1922.50     1846.70    104.63 o 
  20   3   2      284.83      320.38     49.10 o 
  21   3   2     1401.56     1388.22     97.55 o 
  22   3   2      408.03      505.81     67.01 o 
  23   3   2      419.50      495.06     83.95 o 
  24   3   2       41.34       51.36     41.03 o 
 -24   4   2       92.87      220.37     78.03 o 
 -23   4   2        4.55        4.29     55.91 o 
 -22   4   2        1.30       48.42     41.76 o 
 -21   4   2       42.19       24.56     28.71 o 
 -20   4   2       41.89       63.74     31.95 o 
 -19   4   2        4.83        5.49     37.03 o 
 -18   4   2        3.82       13.31     23.92 o 
 -17   4   2       35.27       57.45     44.93 o 
 -15   4   2      268.91      239.46     22.99 o 
 -14   4   2     1287.26     1279.93     71.18 o 
 -13   4   2     2493.65     2378.40    102.41 o 
 -12   4   2       38.12       56.65     14.75 o 
 -11   4   2       80.39       99.81     14.28 o 
 -10   4   2       51.75       58.84     11.40 o 
  -9   4   2     1191.72     1498.97     59.43 o 
  -8   4   2     3266.85     3839.55    110.70 o 
  -7   4   2      357.31      407.95     16.40 o 
  -6   4   2      191.15      211.95     11.56 o 
  -5   4   2     1789.80     2148.78     64.85 o 
  -4   4   2      171.73      240.54     15.95 o 
  -3   4   2     2380.29     2467.28     76.14 o 
  -2   4   2     7879.63     8324.04    245.82 o 
  -1   4   2     3370.77     3505.04    118.34 o 
   0   4   2      308.41      364.62     15.55 o 
   1   4   2     1196.65     1223.93     69.99 o 
   2   4   2      124.01      137.89     20.50 o 
   3   4   2     1176.18     1247.64     71.84 o 
   4   4   2     1270.49     1226.86     20.62 o 
   5   4   2    14469.38    15550.25    390.20 o 
   6   4   2     1007.56     1253.93     58.99 o 
   7   4   2      844.98      786.14     37.55 o 
   8   4   2     1071.36      985.61     40.31 o 
   9   4   2      261.35      233.81     14.54 o 
  10   4   2     1937.64     1873.11     73.42 o 
  11   4   2     1147.37     1047.99     52.84 o 
  12   4   2      673.56      697.98     33.10 o 
  13   4   2     1059.40      952.70     42.57 o 
  14   4   2      430.52      396.76     25.64 o 
  15   4   2       48.22       49.79     17.40 o 
  16   4   2     1111.37     1119.11     60.68 o 
  17   4   2      359.70      394.08     34.19 o 
  18   4   2       19.45       45.10     22.22 o 
  19   4   2       21.98       36.85     26.13 o 
  20   4   2      938.81      981.90     75.54 o 
  21   4   2        1.94       14.92     52.31 o 
  23   4   2       58.73       48.19     60.54 o 
  24   4   2       25.41       24.47     42.56 o 
 -24   5   2        1.05       30.53     62.25 o 
 -23   5   2      203.99      153.91     47.04 o 
 -22   5   2        0.38        1.26     34.50 o 
 -21   5   2       74.16      188.30     70.49 o 
 -20   5   2      380.55      424.12     40.14 o 
 -19   5   2      384.26      345.91     34.18 o 
 -18   5   2      557.03      489.95     40.51 o 
 -17   5   2       10.58        9.78     37.73 o 
 -16   5   2      441.58      452.55     35.86 o 
 -15   5   2       46.74       12.75     18.07 o 
 -14   5   2      157.19      137.84     20.85 o 
 -13   5   2       11.97       15.16     20.50 o 
 -12   5   2      177.74      185.49     19.76 o 
 -11   5   2      252.38      259.87     23.56 o 
 -10   5   2     1222.14     1294.09     51.55 o 
  -9   5   2      452.04      378.62     27.71 o 
  -8   5   2     7257.82     7120.05    293.32 o 
  -7   5   2        3.53       11.44      9.99 o 
  -6   5   2    10750.24    10881.95    358.96 o 
  -5   5   2     2430.78     2172.74     70.23 o 
  -4   5   2      271.56      219.29     10.92 o 
  -3   5   2      289.16      297.92     13.97 o 
  -2   5   2       29.54       23.42      5.75 o 
  -1   5   2     3221.53     2846.53    113.33 o 
   0   5   2     1410.20     1748.74     68.95 o 
   1   5   2     3856.66     4520.44    112.14 o 
   2   5   2     5847.72     6015.85    153.45 o 
   3   5   2     4287.91     4600.88    146.61 o 
   4   5   2     8190.89     8047.12    261.34 o 
   5   5   2     2110.69     2060.03     85.78 o 
   6   5   2      701.27      509.80     39.85 o 
   7   5   2      527.81      681.68     41.56 o 
   8   5   2      324.81      293.61     11.38 o 
   9   5   2      401.07      404.17     16.22 o 
  10   5   2      962.66      899.25     36.47 o 
  11   5   2      114.58       93.77     15.08 o 
  12   5   2      215.55      157.94     21.14 o 
  13   5   2     3910.55     4124.49    153.65 o 
  14   5   2      218.72      187.11     21.42 o 
  15   5   2     1977.42     2043.32     81.88 o 
  16   5   2      343.15      305.73     28.38 o 
  17   5   2      586.93      580.67     44.78 o 
  18   5   2      606.35      573.29     46.53 o 
  19   5   2       93.87      120.02     32.27 o 
  20   5   2       13.29       69.43     33.37 o 
  21   5   2      188.01      131.61     45.65 o 
  22   5   2      154.82      184.68     70.31 o 
  23   5   2      145.80      178.07     52.02 o 
 -23   6   2      150.51       94.95     47.66 o 
 -22   6   2      264.15      385.03     60.45 o 
 -21   6   2      195.62      220.29     67.93 o 
 -20   6   2      455.01      517.25     49.97 o 
 -19   6   2     1285.67     1213.33     77.32 o 
 -18   6   2      112.49       86.93     26.74 o 
 -17   6   2     2138.19     2195.51    104.61 o 
 -15   6   2      853.51      827.98     40.26 o 
 -14   6   2      134.40       73.87     18.04 o 
 -13   6   2     1025.53     1024.15     54.80 o 
 -12   6   2        3.77        8.72     14.44 o 
 -11   6   2     3082.54     2949.54    132.01 o 
 -10   6   2      668.89      644.53     33.46 o 
  -9   6   2     4345.88     4146.58    157.64 o 
  -8   6   2     1370.21     1388.69     62.68 o 
  -7   6   2    12196.83    12866.48    388.07 o 
  -6   6   2     2000.82     2048.13     79.84 o 
  -5   6   2     4051.70     4057.82    140.64 o 
  -4   6   2      229.70      212.31     17.90 o 
  -3   6   2     1276.75     1106.50     26.58 o 
  -2   6   2      747.26      913.97     28.37 o 
  -1   6   2     7446.57     7250.33    202.04 o 
   0   6   2      110.28       43.80     10.83 o 
   1   6   2    10952.06    11713.72    371.50 o 
   2   6   2     5996.09     5569.29    144.30 o 
   3   6   2     3195.20     3343.97     88.10 o 
   4   6   2     5065.93     4575.57    153.02 o 
   5   6   2     5768.34     5826.37    205.39 o 
   6   6   2     1419.27     1457.20     48.42 o 
   7   6   2     3917.60     3894.87    194.97 o 
   8   6   2        2.23       10.07      8.91 o 
   9   6   2      561.97      435.71     27.24 o 
  10   6   2     1282.50     1316.82     56.91 o 
  11   6   2       35.92       31.92     31.94 o 
  12   6   2     1634.81     1519.17     57.48 o 
  13   6   2       25.75       10.28     14.68 o 
  14   6   2     3071.35     3124.00    130.69 o 
  15   6   2     1101.75     1222.98     60.49 o 
  16   6   2     3131.63     3007.52    148.09 o 
  17   6   2     1849.52     1906.24    103.05 o 
  18   6   2      199.06      152.77     31.75 o 
  19   6   2     1201.93     1129.70     72.70 o 
  20   6   2      282.44      230.45     42.52 o 
  21   6   2       25.16       44.76     55.74 o 
  22   6   2      240.13      299.44     85.66 o 
 -23   7   2       10.49       93.98     65.51 o 
 -22   7   2      596.27      650.33     74.86 o 
 -21   7   2      166.34      180.15     46.85 o 
 -20   7   2     2039.36     2326.05    133.60 o 
 -19   7   2      497.76      618.11     51.21 o 
 -18   7   2     2738.32     2758.43    138.13 o 
 -17   7   2       70.09       39.23     25.20 o 
 -16   7   2     2180.93     2291.31    108.37 o 
 -15   7   2       76.62       49.64     21.07 o 
 -14   7   2     3823.70     4055.60    158.75 o 
 -13   7   2      783.62      699.80     36.40 o 
 -12   7   2        3.51        8.85     16.71 o 
 -11   7   2      538.24      531.15     33.83 o 
 -10   7   2     3196.63     3198.31    124.06 o 
  -9   7   2      603.42      637.70     29.96 o 
  -8   7   2    22923.86    22474.57    902.63 o 
  -7   7   2      859.03      756.24     29.59 o 
  -6   7   2    14327.56    14252.04    440.67 o 
  -5   7   2      472.43      451.02     23.01 o 
  -4   7   2    11081.15    10538.78    353.34 o 
  -3   7   2      691.65      821.28     23.41 o 
  -2   7   2     6816.15     6504.64    175.82 o 
  -1   7   2     1990.63     1981.21     52.53 o 
   0   7   2     3422.78     3191.69    104.43 o 
   1   7   2     1417.19     1617.67     37.00 o 
   2   7   2    12354.08    12650.96    321.59 o 
   3   7   2    16673.95    18412.37    583.45 o 
   4   7   2     3628.79     3438.70    111.21 o 
   5   7   2     7183.28     7474.29    212.57 o 
   6   7   2     8911.79     9062.11    281.21 o 
   7   7   2       96.31       73.47     12.45 o 
   8   7   2     5432.80     5284.27    178.69 o 
   9   7   2        2.90        6.13     20.73 o 
  10   7   2      528.33      514.36     37.94 o 
  11   7   2     4925.22     4487.17    490.04 o 
  12   7   2       16.41        6.44     19.40 o 
  13   7   2     3022.59     3217.98    123.80 o 
  14   7   2      614.22      546.28     37.38 o 
  15   7   2     3381.02     3479.44    143.29 o 
  16   7   2      688.32      643.31     42.75 o 
  17   7   2      929.59      950.27     61.95 o 
  18   7   2     3363.97     3380.64    163.20 o 
  19   7   2      809.21      814.49     60.62 o 
  20   7   2     1740.56     1832.55    131.75 o 
  21   7   2      264.82      267.03     55.58 o 
  22   7   2        4.84       52.46     45.17 o 
  23   7   2      578.36      760.50    101.61 o 
 -22   8   2       82.52      113.70     67.06 o 
 -21   8   2      587.85      569.57     68.82 o 
 -20   8   2      120.14      183.46     46.32 o 
 -19   8   2     2021.55     1964.58    227.92 o 
 -18   8   2       81.09       73.60     29.57 o 
 -17   8   2     2970.41     3166.28    152.07 o 
 -16   8   2       12.27       26.62     33.43 o 
 -15   8   2     1643.04     1566.37     78.67 o 
 -14   8   2      299.19      264.17     28.37 o 
 -13   8   2     2349.70     2406.06     93.17 o 
 -12   8   2      220.27      162.07     20.33 o 
 -11   8   2     7421.10     7477.89    266.74 o 
 -10   8   2       58.63       72.46     18.49 o 
  -9   8   2     7473.03     7478.09    271.16 o 
  -8   8   2       10.61        4.39     17.71 o 
  -7   8   2    12084.99    11785.24    489.57 o 
  -6   8   2     2669.27     2647.32     78.24 o 
  -5   8   2     6347.89     5886.41    163.16 o 
  -4   8   2     1861.34     2111.03     59.69 o 
  -3   8   2     2073.86     1841.46     74.93 o 
  -2   8   2       14.45       23.88     10.23 o 
  -1   8   2     6017.52     5856.70    140.82 o 
   0   8   2      119.68       73.00     11.51 o 
   1   8   2     2127.14     1671.95     67.02 o 
   2   8   2     4899.83     4621.76    125.93 o 
   3   8   2     4759.32     4434.67    124.86 o 
   4   8   2     4891.84     4296.38    199.36 o 
   5   8   2    11056.14    11419.14    371.84 o 
   6   8   2      332.70      340.92     18.91 o 
   7   8   2     9761.70     9633.58    327.50 o 
   8   8   2      799.64      794.03     37.12 o 
   9   8   2     7100.99     6578.38    258.68 o 
  10   8   2     5307.72     5068.31    213.09 o 
  11   8   2     3475.85     3206.63    207.44 o 
  12   8   2      815.09      875.47     50.84 o 
  13   8   2       29.85       12.68     14.61 o 
  14   8   2     4599.57     4427.26    177.76 o 
  15   8   2      732.32      743.76     46.22 o 
  16   8   2      547.40      547.17     39.30 o 
  17   8   2     2299.42     2440.29    122.20 o 
  18   8   2      326.14      253.12     39.00 o 
  19   8   2     1964.91     1918.76    139.81 o 
  20   8   2      942.18      967.00    143.97 o 
  21   8   2      159.98      293.96     71.00 o 
  22   8   2      545.84      582.88     73.91 o 
 -22   9   2      395.46      500.15     93.81 o 
 -21   9   2      297.26      308.13     54.20 o 
 -20   9   2      700.75      670.77     76.66 o 
 -19   9   2      135.51       90.89     43.45 o 
 -18   9   2     2047.53     2249.33    114.37 o 
 -17   9   2       43.27       23.86     25.66 o 
 -16   9   2     2305.55     2429.65    108.21 o 
 -15   9   2      440.16      402.72     33.98 o 
 -14   9   2     2236.92     2269.00    116.91 o 
 -13   9   2      149.45      114.23     21.70 o 
 -12   9   2      762.66      829.95     46.54 o 
 -11   9   2       31.19       25.00     27.56 o 
 -10   9   2     1987.59     2010.60     85.30 o 
  -9   9   2       41.94       60.11     41.94 o 
  -8   9   2     1842.06     1945.31     68.91 o 
  -7   9   2      440.10      367.08     31.08 o 
  -6   9   2     6721.51     7066.01    233.33 o 
  -5   9   2     2030.48     1782.73     53.72 o 
  -4   9   2     5050.74     4771.00    141.60 o 
  -3   9   2        0.66        9.63      9.89 o 
  -2   9   2     5210.51     4840.19    148.98 o 
  -1   9   2        2.39        7.36     16.77 o 
   0   9   2     3647.10     2925.61    307.04 o 
   1   9   2     5743.16     5540.26    194.84 o 
   2   9   2     8339.87     8676.33    268.55 o 
   3   9   2     3789.22     3710.64    108.46 o 
   4   9   2     2500.34     2473.33     96.60 o 
   5   9   2     2640.44     2815.26    102.85 o 
   6   9   2     4972.94     4589.77    162.18 o 
   7   9   2        7.85        3.77     15.10 o 
   8   9   2    10839.60    10319.08    450.54 o 
   9   9   2        3.80        6.01     20.92 o 
  10   9   2     2956.80     3068.38    121.49 o 
  11   9   2     1029.39     1085.54     60.92 o 
  12   9   2     1532.17     1554.57     77.50 o 
  13   9   2     2163.07     2226.03     84.62 o 
  14   9   2      335.46      337.96     28.51 o 
  15   9   2      959.49     1012.31     57.15 o 
  16   9   2     1553.38     1742.32     83.90 o 
  17   9   2      316.62      252.28     32.73 o 
  18   9   2      797.74      807.32     79.37 o 
  19   9   2      491.59      527.79     63.16 o 
  20   9   2      151.54      178.00     48.96 o 
  21   9   2      543.46      512.38     65.76 o 
 -21  10   2      330.65      353.24     61.24 o 
 -20  10   2       20.95       84.20     47.08 o 
 -19  10   2      779.74      772.31     83.16 o 
 -18  10   2       48.86       43.20     45.53 o 
 -17  10   2      143.88      168.34     29.23 o 
 -16  10   2      148.24      112.36     25.78 o 
 -15  10   2     1238.30     1309.10     69.76 o 
 -14  10   2        0.61       17.31     19.53 o 
 -13  10   2      760.52      694.58     43.95 o 
 -12  10   2      190.01      170.31     22.27 o 
 -11  10   2     1692.11     1707.83     79.78 o 
  -9  10   2      807.21      819.19     42.68 o 
  -8  10   2      319.82      352.05     30.04 o 
  -7  10   2      507.74      539.39     34.42 o 
  -6  10   2     1148.82     1039.33     55.22 o 
  -5  10   2     3176.79     3091.51     93.39 o 
  -4  10   2       55.85       33.54     11.47 o 
  -3  10   2     1048.67      980.84     36.98 o 
  -2  10   2       53.35       79.46     16.27 o 
  -1  10   2     7065.08     7259.58    278.16 o 
   0  10   2     1362.43     1393.17     42.71 o 
   1  10   2     8275.89     8323.23    259.13 o 
   2  10   2     2913.49     2737.64    103.00 o 
   3  10   2     1034.36     1189.42     49.79 o 
   4  10   2     1096.82     1015.20     45.20 o 
   5  10   2      186.19      276.87     21.70 o 
   6  10   2       86.76       70.80     13.89 o 
   7  10   2     3967.59     3970.50    143.06 o 
   8  10   2       87.18      107.01     17.79 o 
   9  10   2     1580.07     1571.22     69.50 o 
  10  10   2      264.57      263.43     27.16 o 
  11  10   2     2465.71     2348.71    105.62 o 
  12  10   2     1395.56     1464.20     67.58 o 
  13  10   2       56.82       64.68     22.51 o 
  14  10   2      806.15      713.52     43.81 o 
  15  10   2      222.11      136.38     29.17 o 
  16  10   2        0.86       29.99     27.60 o 
  17  10   2      474.81      492.70     45.49 o 
  18  10   2      174.31      203.01     56.34 o 
  19  10   2      337.46      307.05     92.78 o 
  20  10   2      666.46      488.58    116.88 o 
  21  10   2      275.36      366.77     79.40 o 
 -20  11   2      222.36      181.23     50.71 o 
 -19  11   2        0.03       55.22     57.97 o 
 -18  11   2      129.24      157.23     98.35 o 
 -17  11   2       27.99       76.54     30.65 o 
 -16  11   2      306.45      235.09     32.41 o 
 -15  11   2        0.27       17.05     28.73 o 
 -14  11   2      333.92      364.18     31.43 o 
 -13  11   2       27.33       15.31     18.10 o 
 -12  11   2      518.54      482.33     35.69 o 
 -11  11   2      132.52      117.24     23.61 o 
 -10  11   2     1469.82     1442.22     69.81 o 
  -9  11   2       78.06       62.91     20.53 o 
  -8  11   2     1520.12     1563.69     72.90 o 
  -7  11   2      293.15      263.92     27.30 o 
  -6  11   2      805.94      824.49     41.88 o 
  -5  11   2       78.15       95.45     14.62 o 
  -4  11   2      438.86      495.59     24.83 o 
  -3  11   2      563.52      450.69     25.43 o 
  -2  11   2      802.64      860.43     37.87 o 
  -1  11   2      306.08      333.51     23.69 o 
   0  11   2      174.65      177.35     14.71 o 
   1  11   2       48.39       73.54     15.80 o 
   2  11   2      185.09      228.82     20.57 o 
   3  11   2      693.58      677.49     31.27 o 
   4  11   2        0.73       23.02     19.35 o 
   5  11   2       52.50       60.51     16.26 o 
   6  11   2      274.84      249.61     22.94 o 
   7  11   2      466.95      509.92     35.96 o 
   8  11   2      621.24      478.84     49.71 o 
   9  11   2      410.77      313.50     29.23 o 
  10  11   2     1211.99     1142.57     60.77 o 
  11  11   2     1575.58     1649.48     74.26 o 
  12  11   2       95.97       70.22     24.69 o 
  13  11   2      750.55      757.43     49.80 o 
  14  11   2       31.32       35.86     21.33 o 
  15  11   2      196.60      168.69     25.37 o 
  16  11   2      246.76      229.06     49.18 o 
  17  11   2       73.36       61.71     32.95 o 
  18  11   2       12.62        0.25     35.07 o 
  19  11   2       30.20        8.23     47.85 o 
  20  11   2      375.58      405.77     59.84 o 
 -19  12   2        0.80       87.29     71.69 o 
 -18  12   2        1.95       17.66     63.28 o 
 -17  12   2       74.84      140.65     33.97 o 
 -16  12   2        4.07       57.52     46.65 o 
 -15  12   2      101.56      139.65     29.54 o 
 -14  12   2      421.28      360.52     33.09 o 
 -13  12   2      177.94       90.28     24.53 o 
 -12  12   2       75.96       65.50     20.57 o 
 -11  12   2       50.06       29.86     18.82 o 
 -10  12   2      460.43      437.33     35.20 o 
  -9  12   2      301.56      273.96     31.89 o 
  -8  12   2        0.65       14.76     22.19 o 
  -7  12   2       11.39       20.43     17.06 o 
  -6  12   2      172.84      174.97     20.95 o 
  -5  12   2        0.24       21.03     18.87 o 
  -4  12   2        9.67       27.58     15.07 o 
  -3  12   2      431.81      440.12     26.93 o 
  -2  12   2       28.21       22.58     17.24 o 
  -1  12   2      125.03       78.75     15.39 o 
   0  12   2      174.60      245.24     18.90 o 
   1  12   2       35.10       57.37     15.21 o 
   2  12   2       17.76       43.78     19.17 o 
   3  12   2       80.69       65.43     15.76 o 
   4  12   2      113.10      127.37     20.13 o 
   5  12   2       17.80       81.85     27.92 o 
   6  12   2      309.90      304.09     25.77 o 
   7  12   2        4.47       13.38     36.36 o 
   8  12   2        0.61       24.37     26.15 o 
   9  12   2       58.15       31.53     21.27 o 
  10  12   2      591.87      525.20     44.02 o 
  11  12   2       17.36       17.71     24.33 o 
  12  12   2      302.03      345.05     32.82 o 
  13  12   2       17.10       49.17     22.71 o 
  14  12   2        0.50       28.19     20.02 o 
  15  12   2      121.66      119.70     27.48 o 
  16  12   2      120.20      120.67     36.38 o 
  17  12   2       74.92       42.07     40.84 o 
  18  12   2        1.12       29.34     40.36 o 
  19  12   2      175.45      207.37     51.27 o 
 -18  13   2      125.44      199.00     73.14 o 
 -17  13   2        1.61       32.79     39.30 o 
 -16  13   2       79.18       77.37     32.71 o 
 -15  13   2       11.46       31.89     30.66 o 
 -14  13   2       47.48       41.34     30.85 o 
 -13  13   2       19.89        0.34     40.99 o 
 -12  13   2        1.45        5.98     33.28 o 
 -11  13   2      190.00      202.07     27.98 o 
 -10  13   2      250.24      258.58     65.21 o 
  -9  13   2      198.39      164.68     28.78 o 
  -8  13   2     1720.59     1694.15     80.77 o 
  -7  13   2      480.99      487.50     42.54 o 
  -6  13   2     1054.13      969.26     60.57 o 
  -5  13   2      969.07     1031.28     56.01 o 
  -4  13   2      298.80      289.45     25.87 o 
  -3  13   2      123.49      104.67     19.41 o 
  -2  13   2       17.64       34.13     21.60 o 
  -1  13   2      512.32      490.34     31.67 o 
   0  13   2       13.11       62.06     36.55 o 
   1  13   2      689.20      713.50     43.26 o 
   2  13   2      660.10      601.07     38.93 o 
   3  13   2      818.45      880.82     42.61 o 
   4  13   2      427.69      410.80     28.70 o 
   5  13   2      918.57      855.08     41.82 o 
   6  13   2      145.50       88.40     23.06 o 
   7  13   2      322.45      281.69     30.84 o 
   8  13   2      511.84      416.38     37.81 o 
   9  13   2       38.15       32.97     24.20 o 
  10  13   2       50.08        9.54     20.62 o 
  11  13   2        0.44       12.57     27.88 o 
  12  13   2        1.93       10.57     23.68 o 
  13  13   2      204.39      183.96     30.35 o 
  14  13   2      127.00      161.25     28.62 o 
  15  13   2      366.47      364.60     39.44 o 
  16  13   2        5.53        0.17     54.02 o 
  17  13   2      138.90      109.30     36.87 o 
  18  13   2       15.26       49.78     50.59 o 
 -17  14   2      994.24     1032.10     76.37 o 
 -16  14   2        5.26       69.95     44.62 o 
 -15  14   2      163.48      183.25     39.45 o 
 -14  14   2        0.80        8.57     44.25 o 
 -13  14   2      263.28      218.53     52.80 o 
 -12  14   2      347.69      295.66     35.07 o 
 -11  14   2      180.76      128.56     26.70 o 
 -10  14   2      530.06      485.01     41.54 o 
  -9  14   2     1173.16     1206.75     68.78 o 
  -8  14   2       15.16       26.03     25.95 o 
  -7  14   2     1274.48     1332.01     84.08 o 
  -6  14   2      501.47      564.45     43.45 o 
  -5  14   2      978.23     1045.27     61.51 o 
  -4  14   2      528.73      522.88     35.48 o 
  -3  14   2     1501.13     1503.42     69.10 o 
  -2  14   2       32.40       21.31     26.47 o 
  -1  14   2     1102.33     1073.77     50.86 o 
   0  14   2      260.56      342.68     44.98 o 
   1  14   2     1267.69     1388.27     65.15 o 
   2  14   2      923.14      869.78     52.24 o 
   3  14   2      870.81      876.02     46.85 o 
   4  14   2      787.70      849.59     46.26 o 
   5  14   2       84.56       73.42     21.20 o 
   6  14   2      885.73      846.01     53.60 o 
   7  14   2      627.04      655.36     42.86 o 
   8  14   2       70.25       30.59     23.99 o 
   9  14   2      456.03      428.00     36.55 o 
  10  14   2        0.43       10.04     26.17 o 
  11  14   2      233.95      237.04     29.89 o 
  12  14   2      170.76      200.58     29.93 o 
  13  14   2       35.66       44.50     27.80 o 
  14  14   2      503.14      437.48     42.08 o 
  15  14   2       14.60       32.05     31.21 o 
  16  14   2     1683.60     1897.91    115.17 o 
  17  14   2      101.67       96.43     51.02 o 
 -16  15   2     1589.31     1707.05    141.61 o 
 -15  15   2       68.22       45.48     43.14 o 
 -14  15   2      744.23      887.45     71.43 o 
 -13  15   2        7.09       29.90     40.16 o 
 -12  15   2      539.25      605.78     53.78 o 
 -11  15   2      445.94      368.82     39.81 o 
 -10  15   2     1210.25     1118.64    139.33 o 
  -9  15   2       22.79       56.50     35.17 o 
  -8  15   2     1453.99     1422.82     81.40 o 
  -7  15   2      494.47      537.01     42.20 o 
  -6  15   2     2596.58     2338.92    255.62 o 
  -5  15   2     1050.83     1096.34     63.96 o 
  -4  15   2     1132.08     1185.03     76.31 o 
  -3  15   2      281.62      233.68     29.68 o 
  -2  15   2      428.47      376.30     32.08 o 
  -1  15   2     1091.10     1141.58     66.35 o 
   0  15   2     4117.08     4128.45    179.05 o 
   1  15   2      118.01      105.11     24.06 o 
   2  15   2      694.90      751.53     51.50 o 
   3  15   2      938.58      916.28     55.04 o 
   4  15   2     1494.92     1525.54     77.02 o 
   5  15   2     1307.09     1324.49     73.48 o 
   6  15   2      705.98      742.90     52.30 o 
   7  15   2      525.18      540.96     41.56 o 
   8  15   2      433.45      426.60     37.39 o 
   9  15   2       69.81       79.87     26.62 o 
  10  15   2      960.60      936.91     60.72 o 
  11  15   2       89.43       67.98     29.99 o 
  12  15   2      364.43      382.71     44.81 o 
  13  15   2     1000.00     1135.97     81.53 o 
  14  15   2      235.04      250.26     41.64 o 
  15  15   2      846.65     1055.63     68.45 o 
  16  15   2      640.71      749.42     67.51 o 
 -14  16   2       70.28       64.81     34.20 o 
 -13  16   2      431.35      502.91     54.43 o 
 -12  16   2       41.28       16.41     35.40 o 
 -11  16   2      515.56      547.69     54.22 o 
 -10  16   2       56.46       57.44     34.59 o 
  -9  16   2     1683.72     1841.06     95.09 o 
  -8  16   2       18.43       15.48     27.95 o 
  -7  16   2     2062.91     2226.31    109.87 o 
  -6  16   2      211.17      256.41     38.54 o 
  -5  16   2     1091.03      894.87    167.51 o 
  -4  16   2      339.30      295.01     39.29 o 
  -3  16   2     1081.79     1130.16     64.24 o 
  -2  16   2        8.32       24.02     22.66 o 
  -1  16   2     1942.13     2073.26    101.78 o 
   0  16   2       12.41        7.46     22.72 o 
   1  16   2     2629.50     2707.11    127.30 o 
   2  16   2      601.98      621.17     41.38 o 
   3  16   2      933.86      830.36     72.10 o 
   4  16   2      878.43      937.30     66.93 o 
   5  16   2      137.37       81.21     27.53 o 
   6  16   2      163.00      139.35     27.99 o 
   7  16   2      898.93      858.61     57.07 o 
   8  16   2       76.44       46.75     50.11 o 
   9  16   2     1039.04     1106.45     67.72 o 
  10  16   2       66.98       38.86     29.40 o 
  11  16   2      594.47      643.51     58.63 o 
  12  16   2      775.91      889.91     70.58 o 
  13  16   2      470.35      441.41     76.04 o 
  14  16   2      601.38      711.48     57.94 o 
 -12  17   2      222.27      225.49     41.31 o 
 -11  17   2      268.31      304.86     44.62 o 
 -10  17   2      332.43      309.53     42.20 o 
  -9  17   2       45.06       74.34     40.32 o 
  -8  17   2     1723.56     1849.61    110.51 o 
  -7  17   2      262.13      287.05     43.06 o 
  -6  17   2     1554.09     1720.34    105.04 o 
  -5  17   2      723.78      739.19     62.50 o 
  -4  17   2      188.19      164.78     30.10 o 
  -3  17   2       23.56       23.93     26.64 o 
  -2  17   2     1117.19     1157.69     65.38 o 
  -1  17   2       16.24       44.42     46.13 o 
   0  17   2      666.88      608.60     48.47 o 
   1  17   2       37.14       48.90     24.91 o 
   2  17   2      793.63      698.72     83.56 o 
   3  17   2      868.88      937.56     52.55 o 
   4  17   2      698.29      727.15     52.60 o 
   5  17   2     1363.10     1342.34     88.11 o 
   6  17   2      501.05      536.44     74.38 o 
   7  17   2       10.55       57.28     54.54 o 
   8  17   2      980.58      989.95     74.97 o 
   9  17   2      184.89      257.80     39.05 o 
  10  17   2      257.45      242.02     40.19 o 
  11  17   2      157.37      168.83     42.26 o 
  12  17   2      106.87       87.72     42.89 o 
 -10  18   2       34.89       42.32     43.05 o 
  -9  18   2      193.69      175.22     38.80 o 
  -8  18   2        1.87       40.99     40.26 o 
  -7  18   2      438.81      518.66     51.87 o 
  -6  18   2      217.83      219.97     55.72 o 
  -5  18   2       88.63      100.77     31.02 o 
  -4  18   2       47.60       24.45     27.96 o 
  -3  18   2      500.51      513.21     54.04 o 
  -2  18   2        1.92       14.75     58.14 o 
  -1  18   2      195.05      214.93     30.97 o 
   0  18   2        3.31       11.83     30.36 o 
   1  18   2      359.68      325.48     37.92 o 
   2  18   2      223.26      253.17     53.32 o 
   3  18   2      111.08      104.55     35.01 o 
   4  18   2      400.23      482.33     42.56 o 
   5  18   2       37.95       25.05     34.98 o 
   6  18   2       36.14       64.05     42.08 o 
   7  18   2      545.32      602.63     60.71 o 
   8  18   2      125.23      160.38     36.75 o 
   9  18   2      744.10      912.59     83.19 o 
  10  18   2        9.85        0.94     36.32 o 
  -7  19   2       71.14       39.53     33.05 o 
  -6  19   2      103.52      134.35     37.29 o 
  -5  19   2       99.00      149.20     56.22 o 
  -4  19   2      185.80      187.89     42.42 o 
  -3  19   2        0.12       41.67     59.17 o 
  -2  19   2       66.47       56.56     43.12 o 
  -1  19   2       19.88       38.54     30.93 o 
   0  19   2      194.16      192.68     32.05 o 
   1  19   2       55.98       54.26     27.27 o 
   2  19   2      242.31      367.00     47.25 o 
   3  19   2       77.90      108.59     35.89 o 
   4  19   2       87.99      135.12     40.14 o 
   5  19   2       57.94       65.32     38.24 o 
   6  19   2      181.52      148.36     41.08 o 
 -23   1   3       39.43       72.45     40.49 o 
 -22   1   3        4.48        2.23     42.70 o 
 -21   1   3      409.26      481.02     51.95 o 
 -20   1   3      110.48       99.71     31.23 o 
 -19   1   3       54.38       30.25     25.73 o 
 -18   1   3      194.14      211.97     36.61 o 
 -17   1   3      795.33      746.79     59.03 o 
 -16   1   3       11.43        3.43     36.53 o 
 -15   1   3     3065.36     2859.71    118.03 o 
 -14   1   3     1755.59     1765.27     69.34 o 
 -13   1   3     3272.42     3465.54    140.79 o 
 -12   1   3       43.91       37.76     11.95 o 
 -11   1   3       21.53       24.94      7.07 o 
 -10   1   3     1774.88     1763.14     81.42 o 
  -9   1   3     1981.87     1984.25     46.38 o 
  -8   1   3      261.09      250.46     19.92 o 
  -7   1   3     1527.17     1625.44     84.92 o 
  -6   1   3     2854.71     3148.21    133.48 o 
  -5   1   3      248.61      286.23     29.17 o 
  -4   1   3     7547.86     7104.48    878.34 o 
  -3   1   3    36113.30    43028.23   2212.01 o 
  -2   1   3        0.17        1.36     72.72 o 
  -1   1   3    24137.69    28683.03    392.98 o 
   0   1   3    14862.37    15545.59     62.50 o 
   1   1   3        2.39        5.37    337.98 o 
   2   1   3      510.53      558.92    350.60 o 
   3   1   3    14822.35    16903.83   1231.44 o 
   4   1   3    11990.38    12470.45    562.37 o 
   5   1   3      757.50      717.82     26.84 o 
   6   1   3      574.47      548.90     14.31 o 
   7   1   3      473.64      451.67     26.77 o 
   8   1   3     1171.92     1351.52     65.95 o 
   9   1   3       98.35       43.40      8.89 o 
  10   1   3      382.15      393.83     17.37 o 
  11   1   3     1922.07     1757.22     51.82 o 
  12   1   3      558.34      543.60     30.72 o 
  13   1   3     1497.87     1308.88     54.55 o 
  14   1   3       35.06       38.60     14.71 o 
  15   1   3       30.41       46.11     20.43 o 
  16   1   3        0.10       29.71     18.66 o 
  17   1   3     1205.06     1279.23     71.91 o 
  18   1   3      126.15      128.34     27.29 o 
  19   1   3     2229.66     2199.44    118.98 o 
  20   1   3        2.08        1.03     58.48 o 
  21   1   3      550.97      434.81     50.15 o 
  22   1   3       66.78      128.11     62.25 o 
  23   1   3       51.79       33.10     50.59 o 
  24   1   3       80.35      108.90     65.34 o 
 -24   2   3      265.84      292.22     59.36 o 
 -23   2   3      158.82      162.83     47.61 o 
 -22   2   3      102.49      174.95     42.36 o 
 -21   2   3      389.24      421.28     43.91 o 
 -20   2   3      622.56      578.94     56.02 o 
 -19   2   3      739.14      717.79     57.92 o 
 -18   2   3      238.00      245.50     33.75 o 
 -17   2   3     1010.38      950.05     50.29 o 
 -16   2   3     3470.12     3437.69    156.63 o 
 -15   2   3      554.73      575.86     43.21 o 
 -14   2   3     5073.49     5128.54    222.98 o 
 -13   2   3      442.84      446.93     28.77 o 
 -12   2   3     2468.09     2799.08    100.42 o 
 -11   2   3     2159.24     2213.70     76.38 o 
 -10   2   3     2980.40     3384.12    102.32 o 
  -9   2   3      119.84      105.91      7.73 o 
  -8   2   3    13639.48    14871.43    538.63 o 
  -7   2   3     4149.37     3814.71    168.05 o 
  -6   2   3     7973.01     7425.03    192.76 o 
  -5   2   3    10652.95    10203.30    289.65 o 
  -4   2   3    29801.82    29397.93   1054.91 o 
  -3   2   3      631.46      840.10     11.68 o 
  -2   2   3     6913.45     6936.09    488.03 o 
  -1   2   3       45.92      101.77    121.31 o 
   0   2   3      489.15      209.71     26.52 o 
   1   2   3     1106.31     1177.54    171.49 o 
   2   2   3     6475.65     6364.23    649.97 o 
   3   2   3      164.02      297.98     19.77 o 
   4   2   3     1501.84     1624.83     54.96 o 
   5   2   3     2200.93     2210.58     84.90 o 
   6   2   3    14861.68    16194.20    531.43 o 
   7   2   3      555.96      605.92     37.26 o 
   8   2   3     7338.78     8021.29    197.51 o 
   9   2   3      154.95      177.53     17.39 o 
  10   2   3     5175.35     5194.86    177.84 o 
  11   2   3      311.44      302.04     18.53 o 
  12   2   3     4104.53     3960.26    142.74 o 
  13   2   3      428.89      423.12     23.44 o 
  14   2   3     1558.99     1638.58     72.01 o 
  15   2   3        4.21       39.65     19.20 o 
  16   2   3     2287.11     2242.32    108.52 o 
  17   2   3       21.79       41.96     19.29 o 
  18   2   3     1778.41     1785.00     96.69 o 
  19   2   3        8.12       35.42     44.14 o 
  20   2   3     2450.07     2282.77    125.65 o 
  21   2   3      431.23      448.94     49.29 o 
  22   2   3      585.08      639.11     71.17 o 
  23   2   3      167.14      116.28     92.69 o 
  24   2   3       12.96        0.51     58.31 o 
 -24   3   3      667.80      658.02     79.57 o 
 -23   3   3      841.82      906.77     82.87 o 
 -22   3   3      403.49      483.16     95.95 o 
 -21   3   3      189.44      156.40     43.26 o 
 -20   3   3      559.02      616.04     53.51 o 
 -19   3   3      448.70      351.60     39.46 o 
 -18   3   3     2350.57     2340.82    110.80 o 
 -17   3   3      301.70      303.54     31.70 o 
 -16   3   3     4402.74     4443.39    183.27 o 
 -15   3   3     1467.26     1471.61     70.97 o 
 -14   3   3      812.40      768.50     45.87 o 
 -13   3   3      357.72      411.24     32.17 o 
 -12   3   3      811.78      848.21     48.00 o 
 -11   3   3     3869.06     3408.16    134.84 o 
 -10   3   3     4927.58     4969.61    134.86 o 
  -9   3   3     3851.66     3342.26    126.68 o 
  -8   3   3     2366.80     2471.49     92.43 o 
  -7   3   3     4379.64     4301.86    136.74 o 
  -6   3   3      649.51      766.37     28.66 o 
  -5   3   3    32318.14    36449.19   1172.27 o 
  -4   3   3      834.40      961.14     24.20 o 
  -3   3   3    15376.42    17237.15    443.95 o 
  -2   3   3    15798.67    15765.01    382.11 o 
  -1   3   3     7994.15     8747.97    424.94 o 
   0   3   3      191.78      295.34     22.60 o 
   1   3   3    26955.08    28102.71    718.05 o 
   2   3   3      494.64      761.34     55.27 o 
   3   3   3     9288.42     8927.68    297.54 o 
   4   3   3       41.04       63.08     11.37 o 
   5   3   3    21219.03    22514.28    696.42 o 
   6   3   3      608.47      661.54     43.43 o 
   7   3   3    18634.09    19113.41    495.51 o 
   8   3   3       10.32       16.02      8.71 o 
   9   3   3    17746.46    17851.43    559.92 o 
  10   3   3     1374.25     1428.72     53.71 o 
  11   3   3    13724.74    13031.74    455.33 o 
  12   3   3       83.40       59.71     13.00 o 
  13   3   3      722.21      677.26     33.05 o 
  14   3   3     2345.96     2281.05    128.95 o 
  15   3   3       33.79       28.28     22.03 o 
  16   3   3        0.94       24.01     18.35 o 
  17   3   3     3894.09     3820.79    161.09 o 
  18   3   3        0.83       35.62     24.89 o 
  19   3   3     2297.54     2276.20    121.43 o 
  20   3   3      177.51      194.42     43.03 o 
  21   3   3     3432.59     3647.60    234.47 o 
  22   3   3     1119.29     1184.36    103.46 o 
  23   3   3      405.83      459.91     64.68 o 
  24   3   3       82.89       45.45     57.79 o 
 -24   4   3      296.43      389.65     65.36 o 
 -23   4   3      775.51      890.93     90.54 o 
 -22   4   3      189.00      157.46     41.11 o 
 -21   4   3      247.54      259.24     45.75 o 
 -20   4   3      286.24      304.39     40.59 o 
 -19   4   3     2332.50     2242.34    108.59 o 
 -18   4   3      171.74      170.84     25.11 o 
 -17   4   3     2029.04     2099.50     99.11 o 
 -16   4   3     2775.92     2762.32    119.10 o 
 -15   4   3     1794.32     1836.24     81.26 o 
 -14   4   3     2365.50     2341.22    109.79 o 
 -13   4   3     2249.85     2106.04     86.08 o 
 -12   4   3      345.35      380.20     23.43 o 
 -11   4   3     2588.45     2761.87    102.81 o 
 -10   4   3     1343.44     1225.30     49.98 o 
  -9   4   3     2929.30     2713.85    101.39 o 
  -8   4   3      971.96      779.81     28.83 o 
  -7   4   3     1924.81     1527.03     35.81 o 
  -6   4   3    18538.95    18089.87    665.85 o 
  -5   4   3      209.93      168.88     20.41 o 
  -4   4   3    21146.39    20872.21    584.71 o 
  -3   4   3    13193.61    14112.50    444.88 o 
  -2   4   3    44128.32    43412.93   1131.55 o 
  -1   4   3      100.15       81.41     17.09 o 
   0   4   3    17923.19    17099.57    621.98 o 
   1   4   3      188.57      260.91     15.27 o 
   2   4   3     7038.31     7079.84    240.44 o 
   3   4   3     9668.78    10946.90    378.58 o 
   4   4   3    35740.89    38662.63   1064.93 o 
   5   4   3     1724.35     2029.04     73.52 o 
   6   4   3    13309.51    14052.54    411.73 o 
   7   4   3     1786.88     1781.01     48.23 o 
   8   4   3    21663.04    21071.67    629.99 o 
   9   4   3       98.80      121.35     12.84 o 
  10   4   3     5858.90     5604.46    186.34 o 
  11   4   3       34.73       54.45     14.01 o 
  12   4   3     1589.01     1478.24     57.09 o 
  13   4   3      606.07      510.34     34.12 o 
  14   4   3     2624.62     2831.99    130.99 o 
  15   4   3      105.17      124.06     20.56 o 
  16   4   3      914.69     1029.15     53.12 o 
  17   4   3        0.43        9.74     26.21 o 
  18   4   3     2065.05     2118.31    109.53 o 
  19   4   3      968.10      910.62     62.18 o 
  20   4   3     2689.74     2786.68    164.05 o 
  21   4   3      671.23      571.51     92.35 o 
  22   4   3     1052.93     1111.13     99.59 o 
  23   4   3      571.03      569.90     70.65 o 
 -24   5   3      679.87      648.59    164.64 o 
 -23   5   3      430.39      497.53     67.29 o 
 -22   5   3      396.71      413.13     62.98 o 
 -21   5   3      116.15      101.84     34.80 o 
 -20   5   3      366.45      394.96     37.24 o 
 -19   5   3      347.18      363.70     37.44 o 
 -18   5   3     2306.00     2473.23    110.82 o 
 -17   5   3      939.99      887.80     61.72 o 
 -16   5   3     2258.60     2212.95    102.08 o 
 -15   5   3     2653.60     2548.93    120.35 o 
 -14   5   3     2318.65     2245.97     97.78 o 
 -13   5   3     5346.77     5450.81    183.09 o 
 -12   5   3      687.88      739.80     32.48 o 
 -11   5   3     5227.43     5084.77    190.32 o 
 -10   5   3      841.21      841.83     44.58 o 
  -9   5   3     3842.41     3863.11    150.57 o 
  -8   5   3     3080.72     3403.59    127.76 o 
  -7   5   3     5047.87     5000.07    145.64 o 
  -6   5   3      781.68      722.69     22.68 o 
  -5   5   3      852.06      754.77     30.24 o 
  -4   5   3     8450.13     9192.68    246.85 o 
  -3   5   3     9770.79     9953.47    306.30 o 
  -2   5   3     1528.70     1511.51     61.53 o 
  -1   5   3    23301.94    22631.79   1076.36 o 
   0   5   3      691.83      570.42     22.94 o 
   1   5   3    12721.63    12944.93    335.57 o 
   2   5   3     1048.68      959.30     23.44 o 
   3   5   3     4978.94     4594.16    155.26 o 
   4   5   3       73.06      105.55      9.44 o 
   5   5   3    10039.46    10017.96    289.04 o 
   6   5   3     1155.98     1241.21     38.06 o 
   7   5   3    14041.75    14061.18    507.46 o 
   8   5   3      132.67      130.61     13.60 o 
   9   5   3     7293.79     7312.96    217.52 o 
  10   5   3      886.17      870.24     41.64 o 
  11   5   3    14987.03    14695.39    513.18 o 
  12   5   3      234.34      186.96     21.08 o 
  13   5   3     3173.37     3341.81    131.34 o 
  14   5   3      852.29      868.72     41.89 o 
  15   5   3     1120.19     1011.38     48.38 o 
  16   5   3       39.19       26.31     20.12 o 
  17   5   3     1127.44     1178.22     70.10 o 
  18   5   3        8.01       32.42     31.97 o 
  19   5   3     2698.76     2467.65    261.65 o 
  20   5   3     2042.91     2003.06    107.70 o 
  21   5   3     1036.50     1106.77     96.26 o 
  22   5   3      696.84      581.98     72.64 o 
  23   5   3      227.42      231.98     55.30 o 
 -23   6   3      265.20      253.87     58.01 o 
 -22   6   3      755.69      806.65     83.14 o 
 -21   6   3        0.85        2.23     47.50 o 
 -20   6   3      707.03      743.62     60.65 o 
 -19   6   3      543.70      573.77     49.61 o 
 -18   6   3      405.22      347.05     34.59 o 
 -17   6   3     1985.44     1929.52     95.06 o 
 -16   6   3      677.09      700.33     45.12 o 
 -15   6   3     1173.70     1052.74     56.64 o 
 -14   6   3     2546.94     2567.99    108.01 o 
 -13   6   3      989.35      956.29     48.63 o 
 -12   6   3      333.77      328.57     23.54 o 
 -11   6   3      164.00      200.77     17.76 o 
 -10   6   3     5385.48     5282.25    201.83 o 
  -9   6   3      221.42      170.48     20.33 o 
  -8   6   3     3705.49     3793.55    136.17 o 
  -7   6   3      664.37      604.30     27.98 o 
  -6   6   3     4477.01     4425.47    142.93 o 
  -5   6   3     4241.84     4468.81    124.46 o 
  -4   6   3    13082.17    13104.90    380.17 o 
  -3   6   3     1706.70     1818.59     68.51 o 
  -2   6   3     8708.10     8170.22    236.83 o 
  -1   6   3       63.05      173.61     15.49 o 
   0   6   3     3738.99     3362.40    140.01 o 
   1   6   3      212.70      262.37     21.65 o 
   2   6   3    17542.38    18097.72    452.98 o 
   3   6   3      674.29      875.15     40.37 o 
   4   6   3     3441.26     3517.54    146.62 o 
   5   6   3      667.08      690.10     36.93 o 
   6   6   3    12407.75    12988.62    369.82 o 
   7   6   3       84.63      108.80     14.03 o 
   8   6   3     3783.02     3285.06    135.48 o 
   9   6   3       21.28       15.66      9.85 o 
  10   6   3     3982.93     3691.51    123.44 o 
  11   6   3     2398.67     2291.44     91.11 o 
  12   6   3      920.54      807.78     72.62 o 
  13   6   3        8.29       26.28     18.17 o 
  14   6   3     1795.71     1773.10     78.80 o 
  15   6   3       75.92       57.93     20.11 o 
  16   6   3      871.42      896.06     55.87 o 
  17   6   3      181.36      197.03     29.48 o 
  18   6   3      907.04      882.16     62.23 o 
  19   6   3      278.01      322.28     38.11 o 
  20   6   3     2029.58     1991.25    210.04 o 
  21   6   3      788.71      730.09     76.11 o 
  22   6   3      425.57      407.60     90.55 o 
  23   6   3       77.58       41.27     43.13 o 
 -23   7   3      305.09      310.58     59.65 o 
 -22   7   3       47.10       43.83     43.21 o 
 -21   7   3      225.00      276.49    103.07 o 
 -20   7   3       53.57       91.47     39.55 o 
 -19   7   3      142.30      182.33     35.63 o 
 -18   7   3      472.25      453.32     45.07 o 
 -17   7   3       91.61       49.40     23.55 o 
 -16   7   3      392.79      396.41     36.51 o 
 -15   7   3       85.06       54.74     17.21 o 
 -14   7   3     1744.64     1855.22     73.46 o 
 -13   7   3     1768.33     1667.52     79.47 o 
 -12   7   3      111.87       99.00     15.13 o 
 -11   7   3     3156.84     2964.78    106.29 o 
 -10   7   3       55.17       67.59     15.84 o 
  -9   7   3      762.74      614.36     62.67 o 
  -8   7   3      347.78      378.82     23.98 o 
  -7   7   3      585.05      580.47     31.43 o 
  -6   7   3       33.72       44.97      9.16 o 
  -5   7   3     2200.39     2285.99     68.67 o 
  -4   7   3     2427.02     2502.73     79.97 o 
  -3   7   3      931.37      751.86     20.62 o 
  -2   7   3        5.32        5.02      7.15 o 
  -1   7   3     2113.98     1933.46     86.10 o 
   0   7   3      421.37      491.56     16.58 o 
   1   7   3       84.39       91.42     13.27 o 
   2   7   3       53.82      122.78     11.26 o 
   3   7   3      307.06      341.10     17.68 o 
   4   7   3      405.68      393.03     24.73 o 
   5   7   3      122.08       99.08     16.04 o 
   6   7   3      215.46      213.12     12.30 o 
   7   7   3     2364.51     2300.96     91.69 o 
   8   7   3      782.88      883.56     33.18 o 
   9   7   3     1718.61     1624.74     65.21 o 
  10   7   3      268.60      243.02     26.58 o 
  11   7   3     5629.98     5577.77    203.13 o 
  12   7   3      160.32      175.72     21.36 o 
  13   7   3       55.47       47.57     27.35 o 
  14   7   3       20.16       42.60     20.13 o 
  15   7   3      565.26      511.98     38.69 o 
  16   7   3      506.41      498.31     37.13 o 
  17   7   3       70.69       44.79     29.39 o 
  18   7   3       15.17       70.93     64.83 o 
  19   7   3      621.13      659.40     59.66 o 
  20   7   3      221.40      284.46    102.81 o 
  21   7   3      342.58      425.41     59.45 o 
  22   7   3      160.21      221.83     49.30 o 
 -22   8   3        0.28       10.62     38.56 o 
 -21   8   3      142.05      139.83     42.76 o 
 -20   8   3        0.32       31.21     38.34 o 
 -19   8   3      171.23      151.66     40.09 o 
 -18   8   3       24.19       17.96     35.41 o 
 -17   8   3       69.65       47.40     26.41 o 
 -16   8   3       35.82       15.35     26.85 o 
 -15   8   3      345.43      336.06     30.58 o 
 -14   8   3      757.10      718.06     38.97 o 
 -13   8   3        0.03       14.97     17.26 o 
 -12   8   3      201.16      192.61     23.85 o 
 -11   8   3      821.53      795.93     38.56 o 
 -10   8   3      369.00      306.44     25.29 o 
  -9   8   3      721.21      665.71     39.89 o 
  -8   8   3      349.21      333.72     38.94 o 
  -7   8   3      298.27      295.23     32.20 o 
  -6   8   3      306.42      282.92     21.98 o 
  -5   8   3     2039.61     2121.07     55.67 o 
  -4   8   3       30.24       54.29      9.51 o 
  -3   8   3        2.54       13.05      9.94 o 
  -2   8   3      452.96      416.32     21.12 o 
  -1   8   3       35.79       26.46     10.56 o 
   0   8   3      409.04      334.71     12.15 o 
   1   8   3      541.06      509.35     30.82 o 
   2   8   3     1627.34     2007.26     48.51 o 
   3   8   3      188.80      170.89     13.29 o 
   4   8   3     1282.09     1430.74     83.55 o 
   5   8   3       36.97       66.37     22.29 o 
   6   8   3      352.12      403.54     20.97 o 
   7   8   3     1351.43     1366.12     57.63 o 
   8   8   3      252.59      256.64     23.61 o 
   9   8   3      829.08      818.33     45.90 o 
  10   8   3      686.31      574.41     37.01 o 
  11   8   3      496.98      472.13     61.96 o 
  12   8   3      461.98      426.02     27.60 o 
  13   8   3      299.50      347.60     29.64 o 
  15   8   3      562.82      567.31     44.39 o 
  16   8   3       90.78       53.88     21.11 o 
  17   8   3      380.17      366.13     60.08 o 
  18   8   3        2.93        8.75     59.00 o 
  19   8   3       98.29      176.64     68.60 o 
  20   8   3       27.03       98.44     57.28 o 
  21   8   3       96.65      130.82     61.31 o 
  22   8   3        4.35      132.05     70.31 o 
 -22   9   3      256.33      366.22     59.54 o 
 -21   9   3       46.67       52.15     42.32 o 
 -20   9   3      469.34      414.53     61.92 o 
 -19   9   3       41.70       57.18     39.07 o 
 -18   9   3      253.57      273.65     39.41 o 
 -17   9   3     1228.92     1115.61    116.21 o 
 -16   9   3      179.02      159.75     29.65 o 
 -15   9   3       69.32       80.01     26.67 o 
 -14   9   3      611.98      520.50     45.55 o 
 -13   9   3       10.73       15.24     22.26 o 
 -12   9   3      102.07       84.25     20.13 o 
 -11   9   3      604.72      482.85     29.25 o 
 -10   9   3     3379.39     2931.78    221.84 o 
  -9   9   3     1309.80     1249.39     68.28 o 
  -8   9   3      466.67      442.74     29.76 o 
  -7   9   3     3906.30     3807.66    152.39 o 
  -6   9   3     1166.61     1088.13     43.40 o 
  -5   9   3     2969.89     3024.44     94.55 o 
  -4   9   3      358.10      398.43     18.81 o 
  -3   9   3      490.51      589.17     27.06 o 
  -2   9   3      759.78      665.11     21.59 o 
  -1   9   3      129.81      203.81      9.29 o 
   0   9   3     2483.67     2027.61    184.88 o 
   1   9   3        2.24       10.15     10.19 o 
   2   9   3      583.00      542.85     21.04 o 
   3   9   3     8222.88     7810.86    277.15 o 
   4   9   3     1761.78     1863.36     58.91 o 
   5   9   3      898.52      692.90     41.79 o 
   6   9   3      109.07       52.71     14.13 o 
   7   9   3      977.61      899.56     44.55 o 
   8   9   3       90.74       77.94     41.94 o 
   9   9   3     2106.99     1997.48     84.67 o 
  10   9   3     1906.20     1809.83     78.52 o 
  11   9   3     1413.37     1314.84     68.21 o 
  12   9   3       47.83       49.35     16.96 o 
  13   9   3      283.48      287.09     25.37 o 
  14   9   3     1515.04     1234.94     98.97 o 
  15   9   3      206.68      224.21     29.89 o 
  16   9   3      823.90      826.37     51.59 o 
  17   9   3      437.29      511.51     40.97 o 
  18   9   3      109.85       71.72     37.65 o 
  19   9   3      169.11       84.07     99.30 o 
  20   9   3       30.82        7.37     59.00 o 
  21   9   3       28.08       49.39     62.94 o 
 -21  10   3      500.94      574.56     76.51 o 
 -20  10   3        4.82        2.92     57.79 o 
 -19  10   3     1255.51     1174.65    100.35 o 
 -18  10   3      813.38      802.83     82.23 o 
 -17  10   3      257.93      300.93     39.71 o 
 -16  10   3     1035.17     1072.80     59.75 o 
 -15  10   3       66.97       53.56     21.09 o 
 -14  10   3      844.95      715.79     84.58 o 
 -13  10   3      311.92      345.10     29.68 o 
 -11  10   3      953.47      939.89     51.51 o 
 -10  10   3      920.59      902.66     47.39 o 
  -9  10   3     1094.63     1047.51     56.69 o 
  -8  10   3     4638.40     4493.81    203.92 o 
  -7  10   3     1817.88     1728.18     75.23 o 
  -6  10   3     6354.05     6112.28    209.00 o 
  -5  10   3     1306.54     1309.63     54.01 o 
  -4  10   3      188.45      186.75     16.73 o 
  -3  10   3     1134.21     1193.61     48.73 o 
  -2  10   3     1250.41     1276.07     48.17 o 
  -1  10   3      819.02      856.23     47.76 o 
   0  10   3      627.66      650.31     26.92 o 
   1  10   3      912.42      906.40     35.29 o 
   2  10   3     4374.41     4011.13    275.88 o 
   3  10   3      296.66      270.08     20.00 o 
   4  10   3     6149.70     6299.97    216.90 o 
   5  10   3     1323.38     1417.18     59.44 o 
   6  10   3     1182.38     1137.74     52.09 o 
   7  10   3      271.75      260.73     22.89 o 
   8  10   3      289.53      257.58     22.91 o 
   9  10   3     1203.96     1062.89     63.41 o 
  10  10   3       69.63       61.91     18.80 o 
  11  10   3       66.24       48.81     18.90 o 
  12  10   3     2279.73     2323.67    100.71 o 
  13  10   3      416.75      408.07     34.31 o 
  14  10   3     2114.31     2081.75     99.37 o 
  15  10   3      500.49      566.80     40.64 o 
  16  10   3      983.94     1096.28     60.64 o 
  17  10   3      122.69      112.07     33.59 o 
  18  10   3      600.08      631.45     68.65 o 
  19  10   3       25.89       93.30     43.22 o 
  20  10   3      501.00      505.19     84.29 o 
  21  10   3        0.11       54.96     44.65 o 
 -20  11   3     1170.57     1307.35    111.72 o 
 -19  11   3      119.38       74.38     86.78 o 
 -18  11   3      811.51      801.86     75.58 o 
 -17  11   3      759.47      731.19     65.87 o 
 -16  11   3      743.08      755.47     51.98 o 
 -15  11   3     1532.86     1573.58     78.27 o 
 -13  11   3      443.22      433.42     33.84 o 
 -12  11   3      935.89      905.78     49.11 o 
 -11  11   3      243.87      229.66     27.61 o 
 -10  11   3     1762.98     1776.95     97.54 o 
  -9  11   3     3454.56     3347.97    132.08 o 
  -8  11   3     1781.31     1778.95     75.54 o 
  -7  11   3     3581.17     3771.74    159.92 o 
  -6  11   3     1096.83      968.12     45.66 o 
  -5  11   3     1888.93     1808.91     62.41 o 
  -4  11   3       38.34       18.37     10.89 o 
  -3  11   3      258.18      224.77     17.46 o 
  -2  11   3      687.25      628.34     33.53 o 
  -1  11   3     6199.16     6028.51    183.31 o 
   0  11   3     2459.40     2416.62     65.83 o 
   1  11   3     3327.67     3022.36    121.61 o 
   2  11   3       16.09       19.47     18.50 o 
   3  11   3     3916.66     3760.89    130.40 o 
   4  11   3      528.69      462.85     31.62 o 
   5  11   3     3884.35     3755.24    146.87 o 
   6  11   3      224.33      152.86     18.58 o 
   7  11   3      222.64      266.82     24.58 o 
   8  11   3      770.45      740.70     45.53 o 
   9  11   3      899.04      955.87     46.72 o 
  10  11   3        0.47       11.22     21.05 o 
  11  11   3     3189.23     3069.21    133.32 o 
  12  11   3      121.09      120.31     23.01 o 
  13  11   3     2452.78     2277.57    103.21 o 
  14  11   3      643.50      660.73     41.07 o 
  15  11   3      659.62      669.81     46.46 o 
  16  11   3      441.61      398.96     44.72 o 
  17  11   3      757.24      788.83     63.31 o 
  18  11   3       33.05        1.20     49.56 o 
  19  11   3     1219.57     1268.13    113.07 o 
  20  11   3       11.20       91.28     69.89 o 
 -19  12   3     1018.05     1153.41    147.92 o 
 -18  12   3      213.96      308.32     52.81 o 
 -17  12   3      787.31      778.82     61.53 o 
 -16  12   3     1168.95     1301.30     78.22 o 
 -15  12   3      145.76      216.37     33.60 o 
 -14  12   3     1043.49     1078.21     63.28 o 
 -13  12   3      350.68      338.26     34.04 o 
 -12  12   3      278.31      226.97     26.02 o 
 -11  12   3     1219.18     1334.46     66.51 o 
 -10  12   3      932.98      867.97     49.91 o 
  -9  12   3     2618.51     2613.35    109.95 o 
  -8  12   3     5454.60     4929.08    296.69 o 
  -7  12   3        3.23       15.97     25.40 o 
  -6  12   3     2331.23     2147.10    190.27 o 
  -5  12   3      803.87      770.96     45.02 o 
  -4  12   3     3852.06     3992.50    157.80 o 
  -3  12   3       15.14       18.26     12.70 o 
  -2  12   3      250.37      285.79     20.91 o 
  -1  12   3      537.87      600.16     30.17 o 
   0  12   3     1300.81     1389.25     55.77 o 
   1  12   3     1064.56     1148.08     55.74 o 
   2  12   3     3503.61     3600.74    122.38 o 
   3  12   3      407.14      396.15     28.48 o 
   4  12   3     3989.68     4101.90    156.32 o 
   5  12   3       13.29        0.17     20.46 o 
   6  12   3     4725.77     4720.63    163.89 o 
   7  12   3        0.11        1.37     35.33 o 
   8  12   3     2604.03     2472.41    108.39 o 
   9  12   3      456.06      434.15     33.87 o 
  10  12   3     1673.93     1563.40     88.22 o 
  11  12   3       68.33       90.64     25.29 o 
  12  12   3     2492.97     2536.24    113.98 o 
  13  12   3      689.17      696.33     53.85 o 
  14  12   3     1322.43     1373.91     64.13 o 
  15  12   3      458.93      529.16     47.75 o 
  16  12   3      859.26      922.98     68.08 o 
  17  12   3       22.50       46.44     38.53 o 
  18  12   3      761.86      759.39     74.14 o 
  19  12   3       12.45       45.62     62.94 o 
 -18  13   3      964.08     1156.21    107.15 o 
 -17  13   3      427.91      529.78     99.20 o 
 -16  13   3      555.50      584.01     55.29 o 
 -15  13   3      272.55      278.91     34.58 o 
 -14  13   3      113.62      157.60     41.81 o 
 -13  13   3      854.75      929.63     55.40 o 
 -12  13   3      194.79       97.25     26.09 o 
 -11  13   3      170.34      146.52     34.61 o 
 -10  13   3     1333.59     1343.40     72.05 o 
  -9  13   3     1885.55     1689.79    218.42 o 
  -8  13   3     1390.86     1353.40     72.66 o 
  -7  13   3     1408.09     1391.35    193.55 o 
  -6  13   3        7.07       22.45     18.13 o 
  -5  13   3     2128.62     2284.21    105.89 o 
  -4  13   3      264.09      180.07     21.56 o 
  -3  13   3     3165.12     3157.28    125.05 o 
  -2  13   3      585.92      512.74     33.94 o 
  -1  13   3     1652.47     1495.47     69.69 o 
   0  13   3      306.31      322.78     36.92 o 
   1  13   3     7870.42     7672.91    306.86 o 
   2  13   3       72.40       82.64     22.01 o 
   3  13   3     4129.06     4039.37    145.40 o 
   4  13   3       53.42       44.44     17.64 o 
   5  13   3     2135.12     2206.01     92.14 o 
   6  13   3       61.85       37.37     21.46 o 
   7  13   3      886.38     1022.50     50.49 o 
   8  13   3      338.10      363.76     29.08 o 
   9  13   3     1394.36     1591.70     79.46 o 
  10  13   3      399.95      397.14     34.56 o 
  11  13   3     1890.50     2033.34     93.58 o 
  12  13   3      286.32      289.15     36.27 o 
  13  13   3      999.14     1004.21     57.06 o 
  14  13   3      819.89      838.40     54.59 o 
  15  13   3      229.15      140.34     35.48 o 
  16  13   3      255.16      161.14     46.79 o 
  17  13   3      870.74      903.25     87.39 o 
  18  13   3       39.54       10.69     33.30 o 
 -17  14   3      264.02      246.85     45.66 o 
 -16  14   3     1013.54     1169.77     81.43 o 
 -15  14   3       88.12       89.52     32.20 o 
 -14  14   3      583.38      570.14     52.49 o 
 -13  14   3       12.28       46.52     36.53 o 
 -12  14   3      444.33      441.09     41.94 o 
 -11  14   3      572.40      578.22     45.69 o 
 -10  14   3      342.00      281.00     33.14 o 
  -9  14   3      698.10      787.30     52.87 o 
  -8  14   3     1007.09     1002.70     59.16 o 
  -7  14   3       90.31      132.65     26.41 o 
  -6  14   3     1504.74     1529.79     82.90 o 
  -5  14   3       12.64       30.59     19.69 o 
  -4  14   3     1728.52     1839.92     86.30 o 
  -3  14   3      139.33      141.90     35.20 o 
  -2  14   3      481.14      509.25     40.14 o 
  -1  14   3      294.74      288.54     27.74 o 
   0  14   3     2796.80     2913.41    126.05 o 
   1  14   3      363.63      424.15     30.39 o 
   2  14   3     2195.67     2099.14    105.95 o 
   3  14   3       46.37       53.08     18.19 o 
   4  14   3     2929.43     2989.56    116.84 o 
   5  14   3       21.50       55.34     22.75 o 
   6  14   3      853.47      849.43     50.64 o 
   7  14   3       16.59       65.24     54.96 o 
   8  14   3      168.80      238.41     28.01 o 
   9  14   3      256.06      276.96     29.88 o 
  10  14   3     1012.86     1211.34     66.09 o 
  11  14   3        6.46       27.14     23.89 o 
  12  14   3      817.18      916.38     53.70 o 
  13  14   3      378.99      313.80     38.15 o 
  14  14   3      637.24      635.29     53.44 o 
  15  14   3      131.10       99.39     36.96 o 
  16  14   3     1307.78     1478.88     99.40 o 
 -16  15   3       27.22      114.32     49.94 o 
 -15  15   3      351.12      397.80     50.52 o 
 -14  15   3       71.82       61.58     31.34 o 
 -13  15   3      542.43      556.77     53.77 o 
 -12  15   3      132.83       91.52     31.46 o 
 -11  15   3      251.81      208.87     33.33 o 
 -10  15   3       10.90       88.49     51.28 o 
  -9  15   3       71.84       45.93     27.62 o 
  -8  15   3       55.70       64.61     24.61 o 
  -7  15   3       23.47        6.32     21.45 o 
  -6  15   3       29.54       68.25     24.90 o 
  -5  15   3      284.12      253.53     31.02 o 
  -4  15   3        8.89       20.76     27.88 o 
  -3  15   3      200.10      173.85     25.68 o 
  -2  15   3      367.25      355.64     29.68 o 
  -1  15   3     1134.90     1114.78     63.06 o 
   0  15   3        0.08       15.32     21.14 o 
   1  15   3      219.61      267.92     33.43 o 
   2  15   3      147.39      142.50     24.63 o 
   3  15   3       78.18       32.81     20.90 o 
   4  15   3       95.51      105.39     23.80 o 
   5  15   3      406.25      338.04     34.84 o 
   6  15   3        8.45       63.63     44.59 o 
   7  15   3      307.22      289.68     33.14 o 
   8  15   3       56.78       24.07     21.31 o 
   9  15   3      682.95      705.70     53.00 o 
  10  15   3      107.57      111.66     30.10 o 
  11  15   3      153.63      231.55     33.01 o 
  12  15   3        7.73       59.00     33.10 o 
  13  15   3      497.03      484.54     67.75 o 
  14  15   3        2.40       21.61     57.28 o 
  15  15   3       93.52       77.37     43.66 o 
 -13  16   3       18.63       24.42     29.50 o 
 -12  16   3        3.75       63.11     53.16 o 
 -11  16   3       32.83       28.02     29.01 o 
 -10  16   3        4.52       10.98     42.87 o 
  -9  16   3        8.90       39.70     29.56 o 
  -8  16   3        0.05        2.98     32.36 o 
  -7  16   3       34.68       68.65     31.36 o 
  -6  16   3       21.03       36.08     30.66 o 
  -5  16   3       56.92       53.35     27.59 o 
  -4  16   3      136.96      106.83     29.49 o 
  -3  16   3       24.42       10.63     25.67 o 
  -1  16   3       32.21       23.33     29.01 o 
   0  16   3       21.03       24.42     25.92 o 
   1  16   3       85.75       62.79     24.85 o 
   2  16   3        0.00       10.36     29.74 o 
   3  16   3      106.41      161.45     41.62 o 
   4  16   3        0.06       17.98     24.39 o 
   5  16   3        7.52       48.34     30.59 o 
   6  16   3       38.21       38.71     26.86 o 
   7  16   3       77.25       81.03     36.77 o 
   8  16   3       84.70       53.85     26.36 o 
   9  16   3        1.86       35.89     37.56 o 
  10  16   3        2.29       31.96     36.60 o 
  11  16   3        2.77       17.23     31.32 o 
  12  16   3       79.14      116.61     48.71 o 
  13  16   3       40.44       43.98     38.44 o 
  14  16   3       16.05       71.34     69.97 o 
 -11  17   3       22.10       44.20     38.32 o 
 -10  17   3      132.93      129.17     35.49 o 
  -9  17   3      118.12       83.45     51.93 o 
  -8  17   3        2.92       42.80     30.45 o 
  -7  17   3      223.25      269.03     47.77 o 
  -6  17   3       47.42      120.55     31.97 o 
  -5  17   3       91.57       81.54     31.43 o 
  -4  17   3       33.61       24.90     34.19 o 
  -3  17   3       98.85       21.68     25.39 o 
  -2  17   3        3.93       47.83     34.99 o 
  -1  17   3      369.41      399.28     38.06 o 
   0  17   3       37.79       52.10     27.86 o 
   1  17   3      465.97      420.40     40.51 o 
   2  17   3       17.43       36.72     24.65 o 
   3  17   3      709.63      737.93     46.57 o 
   4  17   3        3.70       47.53     26.59 o 
   5  17   3       54.39       46.22     28.33 o 
   6  17   3       28.08       69.11     52.48 o 
   7  17   3       49.79       29.45     28.96 o 
   8  17   3       19.23       25.54     35.21 o 
   9  17   3       52.60       28.32     35.36 o 
  10  17   3       35.33       51.62     52.14 o 
  11  17   3      259.67      313.23     55.70 o 
  12  17   3        1.33       96.72     63.97 o 
 -10  18   3       56.02      123.76     45.66 o 
  -9  18   3      183.04      244.09     42.13 o 
  -8  18   3      629.91      770.70     63.50 o 
  -7  18   3        5.38       51.33     30.95 o 
  -6  18   3      412.93      397.67     47.84 o 
  -5  18   3      110.60      117.27     62.44 o 
  -4  18   3      219.14      197.47     33.06 o 
  -3  18   3        8.44       29.63     33.82 o 
  -2  18   3       18.64       42.03     36.75 o 
  -1  18   3       92.17       61.25     25.82 o 
   0  18   3      250.46      193.86     30.79 o 
   1  18   3        1.67       21.92     28.44 o 
   2  18   3      968.20      980.54    119.71 o 
   3  18   3        7.15       37.09     31.41 o 
   4  18   3      536.26      556.64     48.02 o 
   5  18   3        0.47        3.77     50.76 o 
   6  18   3      403.43      405.93     59.13 o 
   7  18   3       38.55       40.77     38.33 o 
   8  18   3      195.91      225.53     47.24 o 
   9  18   3        0.89       40.26     40.30 o 
  -6  19   3        7.57       57.12     45.35 o 
  -5  19   3      107.33      166.39     52.97 o 
  -4  19   3       11.16       60.52     45.83 o 
  -3  19   3      109.93       75.89     37.41 o 
  -2  19   3      183.48      208.79     37.66 o 
  -1  19   3       90.55       90.35     66.89 o 
   0  19   3      236.41      247.68     36.10 o 
   1  19   3      547.57      571.48     55.51 o 
   2  19   3       27.75      109.64     39.28 o 
   3  19   3      572.11      650.96    103.50 o 
   4  19   3        2.11       70.25     53.16 o 
   5  19   3      198.29      150.03     37.92 o 
   6  19   3      164.91      200.51     41.84 o 
 -24   0   4     1011.84     1120.39    140.80 o 
 -22   0   4      103.11       92.09     54.54 o 
 -21   0   4      239.01      225.15     52.77 o 
 -20   0   4      925.65     1051.98     99.90 o 
 -19   0   4      281.01      307.36     55.41 o 
 -18   0   4     6188.51     6454.06    422.78 o 
 -17   0   4      194.58      336.66    135.65 o 
 -16   0   4    14978.95    15395.85   1262.56 o 
 -15   0   4       42.98       64.14     40.67 o 
 -14   0   4    10697.14    10363.71    517.57 o 
 -13   0   4      920.02      926.01    190.49 o 
 -12   0   4      498.04      413.61     53.40 o 
 -11   0   4      837.19      781.18     40.04 o 
 -10   0   4      573.89      418.94     21.55 o 
  -9   0   4      889.24      590.24     87.00 o 
  -8   0   4    11960.93    12260.74    837.92 o 
  -7   0   4     2509.93     2069.92     37.53 o 
  -6   0   4    24105.31    26812.62   1037.35 o 
  -5   0   4    11348.83    13091.18    763.50 o 
  -4   0   4    45707.55    49185.13   2717.94 o 
  -3   0   4   122555.92   139597.84   9908.29 o 
  -2   0   4       36.37       22.60     80.24 o 
  -1   0   4    27130.87    30951.06    910.32 o 
   0   0   4    22000.97    26297.47   1085.99 o 
   1   0   4    37742.25    42794.29   2830.57 o 
   2   0   4     1495.36     2133.26    169.55 o 
   3   0   4    30334.47    33041.69   1772.76 o 
   4   0   4    18364.75    17483.31    941.68 o 
   5   0   4    26935.13    27289.14   1191.66 o 
   6   0   4    22167.21    23544.92   1129.39 o 
   7   0   4     8042.16     7260.68    281.27 o 
   8   0   4      177.74      155.74      9.66 o 
   9   0   4    17356.53    17942.41    866.76 o 
  10   0   4     2575.24     2394.38    132.06 o 
  11   0   4     4164.03     3602.34    351.86 o 
  12   0   4     1328.21     1271.62     74.05 o 
  13   0   4     8555.33     8381.24    385.44 o 
  14   0   4        0.68       15.82     19.32 o 
  15   0   4     1591.75     1879.96    154.18 o 
  16   0   4     1109.10     1348.14    120.11 o 
  17   0   4     4824.43     4937.76    406.45 o 
  18   0   4      482.38      481.22     61.12 o 
  19   0   4     2253.24     2156.42    166.76 o 
  20   0   4      229.50      204.37     52.94 o 
  21   0   4     2133.85     2159.13    170.90 o 
  22   0   4       78.44      170.47     65.68 o 
  23   0   4     1266.88     1317.79    153.15 o 
  24   0   4       24.66       55.22     59.51 o 
 -24   1   4       98.43      105.21     47.40 o 
 -23   1   4      211.67      167.69     45.50 o 
 -22   1   4        1.77       40.05     43.56 o 
 -21   1   4       33.26       40.38     27.62 o 
 -20   1   4      376.73      459.04     49.50 o 
 -19   1   4     2191.83     2200.61    118.64 o 
 -18   1   4        2.10       12.61     32.24 o 
 -17   1   4     9710.12     8786.80   1018.00 o 
 -16   1   4      601.23      618.21     44.10 o 
 -15   1   4     9020.15     9025.25    349.55 o 
 -14   1   4      340.64      325.75     28.70 o 
 -13   1   4     3985.77     4042.58    158.72 o 
 -12   1   4      219.76      201.69     20.26 o 
 -11   1   4      104.88      176.58     12.49 o 
 -10   1   4      610.72      661.49     27.93 o 
  -9   1   4     9392.04    10443.07    333.60 o 
  -8   1   4     5106.68     6209.36    226.54 o 
  -7   1   4    12157.77    12147.25    430.08 o 
  -6   1   4     5036.42     5150.83    186.41 o 
  -5   1   4    29119.97    29233.46   1043.85 o 
  -4   1   4    26762.17    27719.15    954.57 o 
  -3   1   4    36676.45    38627.89   1674.08 o 
  -2   1   4    13779.40    16457.11    795.79 o 
  -1   1   4      500.00      527.45     24.26 o 
   0   1   4       87.80      194.43      8.77 o 
   1   1   4    57725.55    59228.29   3144.67 o 
   2   1   4    23646.05    23248.98    755.75 o 
   3   1   4     6891.41     7310.40    179.28 o 
   4   1   4     9117.91     8432.71    347.19 o 
   5   1   4     5932.74     5875.27    231.90 o 
   6   1   4    23580.61    22437.75   1028.22 o 
   7   1   4     7050.98     7244.16    205.73 o 
   8   1   4     7565.97     7451.04    259.69 o 
   9   1   4     3969.77     4055.27    140.11 o 
  10   1   4     3300.30     3132.92     86.79 o 
  11   1   4      194.93      208.86     12.59 o 
  12   1   4     3415.26     3296.71    112.80 o 
  13   1   4      387.76      356.51     22.16 o 
  14   1   4     1101.05      991.26     57.88 o 
  15   1   4     1335.47     1313.65    113.38 o 
  16   1   4     4943.94     4445.76    207.95 o 
  17   1   4     1190.96     1257.78     71.53 o 
  18   1   4     1831.98     1976.52    109.60 o 
  19   1   4       29.61      104.72     43.24 o 
  20   1   4     1842.60     1820.48    101.69 o 
  21   1   4        7.37       56.25     56.94 o 
  22   1   4     2013.85     1976.90    127.05 o 
  23   1   4        5.95       62.25     43.97 o 
  24   1   4      163.32      120.63     45.21 o 
 -24   2   4      528.76      547.07     72.12 o 
 -23   2   4      106.15       92.36     60.20 o 
 -22   2   4        9.50       66.03     55.57 o 
 -21   2   4       91.48       74.84     29.40 o 
 -20   2   4      119.40      128.02     33.38 o 
 -19   2   4      112.34      138.32     28.64 o 
 -18   2   4     1626.73     1736.61     92.06 o 
 -17   2   4      106.00       56.59     34.14 o 
 -16   2   4     4690.14     4859.84    204.81 o 
 -15   2   4      258.01      207.59     27.18 o 
 -14   2   4     3584.72     3355.05    147.77 o 
 -13   2   4      207.87      224.23     23.58 o 
 -12   2   4     1868.27     1718.80     56.97 o 
 -11   2   4     1794.18     2035.02     79.11 o 
 -10   2   4      248.06      452.96     14.44 o 
  -9   2   4      582.11      503.94     23.90 o 
  -8   2   4     4527.24     4400.26    101.62 o 
  -7   2   4      138.89      109.05     21.80 o 
  -6   2   4    18064.71    18985.99    733.98 o 
  -5   2   4     6133.04     6960.62    198.77 o 
  -4   2   4    10495.60    11373.21    380.57 o 
  -3   2   4       22.78       67.84     12.72 o 
  -2   2   4    10213.71    10372.49    339.04 o 
  -1   2   4    35594.41    38897.42   1855.42 o 
   0   2   4     4815.18     3787.69    367.86 o 
   1   2   4     4917.87     5366.79    154.26 o 
   2   2   4     3603.20     4172.73     79.48 o 
   3   2   4     5199.87     5569.13    286.10 o 
   4   2   4     2189.71     1956.74     40.19 o 
   5   2   4    14141.28    14435.35    443.28 o 
   6   2   4     6569.08     6573.46    188.48 o 
   7   2   4     4517.22     4300.10    165.09 o 
   8   2   4     8664.57     9157.53    350.12 o 
   9   2   4    12903.00    13724.32    370.46 o 
  10   2   4     1277.95     1234.64     38.44 o 
  11   2   4     4982.37     4989.76    152.98 o 
  12   2   4       20.41       18.20     12.35 o 
  13   2   4      466.63      516.52     33.05 o 
  14   2   4       43.61       80.11     17.31 o 
  15   2   4     1769.11     1852.09     79.58 o 
  16   2   4       41.66       39.65     19.48 o 
  17   2   4      607.55      588.46     44.21 o 
  18   2   4      406.99      402.37     46.22 o 
  19   2   4     1798.86     1787.78    118.74 o 
  20   2   4        9.33       59.06     46.56 o 
  21   2   4     1691.99     1750.68    113.29 o 
  22   2   4      126.03      152.03     46.37 o 
  23   2   4      217.84      250.55     56.42 o 
  24   2   4        0.80      115.59     67.40 o 
 -24   3   4       75.43      130.40     51.01 o 
 -23   3   4        0.23       82.87     65.08 o 
 -22   3   4      235.28      168.06     45.12 o 
 -21   3   4      291.04      261.49     42.67 o 
 -20   3   4       44.92       40.08     32.10 o 
 -19   3   4      235.51      238.83     36.27 o 
 -18   3   4        4.71        0.51     53.68 o 
 -17   3   4     1386.71     1471.99     71.65 o 
 -16   3   4      167.32       93.27     32.52 o 
 -15   3   4     2525.30     2467.90    119.27 o 
 -14   3   4        0.49        5.08     19.30 o 
 -13   3   4     1040.85      942.20     44.02 o 
 -12   3   4      898.20      971.17     36.78 o 
 -11   3   4     1261.38     1235.70     46.34 o 
 -10   3   4      276.50      288.85     18.33 o 
  -9   3   4       34.85       53.81     10.85 o 
  -8   3   4        0.33        4.85      7.57 o 
  -7   3   4     1179.30     1098.86     37.09 o 
  -6   3   4      587.86      443.34     20.65 o 
  -5   3   4     7511.72     7596.90    238.16 o 
  -4   3   4        2.33       12.01      4.80 o 
  -3   3   4    20178.51    22142.19    672.35 o 
  -2   3   4       60.68      140.31     19.60 o 
  -1   3   4      157.55      197.68     56.78 o 
   0   3   4      489.84      698.89     91.90 o 
   1   3   4     2599.67     2283.53     22.68 o 
   2   3   4     1060.20      977.08     90.94 o 
   3   3   4        0.60        2.62      8.10 o 
   4   3   4     3274.24     2878.10     94.35 o 
   5   3   4      824.73      718.74     31.56 o 
   6   3   4      762.85      638.54     21.25 o 
   7   3   4     2798.84     3104.87     88.61 o 
   8   3   4     1209.82     1159.77     37.19 o 
   9   3   4     1176.47     1238.25     36.89 o 
  10   3   4      245.49      294.57     13.29 o 
  11   3   4      394.56      324.40     17.33 o 
  12   3   4       15.11       16.80     13.38 o 
  13   3   4       46.79       30.86     12.71 o 
  14   3   4        1.37        2.46     14.45 o 
  15   3   4      441.92      382.53     28.74 o 
  16   3   4      665.73      600.86     44.08 o 
  17   3   4       40.78       32.37     21.48 o 
  18   3   4      541.16      479.71     44.14 o 
  19   3   4       12.88        3.26     39.96 o 
  20   3   4      795.00      664.83     62.57 o 
  21   3   4       30.51      101.18     42.96 o 
  22   3   4       96.51       38.96     40.22 o 
  23   3   4       20.92       54.54     43.20 o 
  24   3   4       87.10       74.60     65.68 o 
 -24   4   4        0.74        4.80     67.40 o 
 -23   4   4       10.98       23.61     40.43 o 
 -22   4   4      125.50       99.50     39.17 o 
 -21   4   4       17.16       49.36     32.57 o 
 -20   4   4      303.19      248.57     40.44 o 
 -19   4   4        5.70       16.45     28.64 o 
 -18   4   4       23.92       21.61     42.36 o 
 -17   4   4       25.21       19.21     38.59 o 
 -16   4   4     1088.84     1008.11     52.54 o 
 -15   4   4       87.11       23.16     24.77 o 
 -14   4   4      483.14      437.24     37.09 o 
 -13   4   4       88.70       60.80     12.86 o 
 -12   4   4       32.22       55.78     14.44 o 
 -11   4   4        1.01        9.64     16.35 o 
 -10   4   4      842.04     1020.31     40.34 o 
  -9   4   4      401.78      370.71     21.34 o 
  -8   4   4     1316.81     1462.10     57.01 o 
  -7   4   4     1378.27     1455.69     45.63 o 
  -6   4   4      410.58      273.80     22.42 o 
  -5   4   4     1925.99     2409.17     57.63 o 
  -4   4   4     2985.25     2731.17     71.38 o 
  -3   4   4      107.27      136.01      8.66 o 
  -2   4   4        6.87       32.81      7.05 o 
  -1   4   4     6419.58     6668.57    272.37 o 
   0   4   4      252.30      371.54     40.53 o 
   1   4   4     2651.59     3013.58    175.79 o 
   2   4   4     7520.99     7825.11    364.32 o 
   3   4   4     1097.38     1168.92     25.61 o 
   4   4   4      803.92      861.04     16.79 o 
   5   4   4      297.60      331.09     19.35 o 
   6   4   4     2642.11     2345.41     65.92 o 
   7   4   4      635.60      640.52     28.41 o 
   8   4   4      964.80      858.17     33.72 o 
   9   4   4      186.01      211.95     12.76 o 
  10   4   4        7.01        9.78      8.78 o 
  11   4   4      337.63      260.61     20.62 o 
  12   4   4      512.83      535.68     28.27 o 
  13   4   4       44.37       33.91     15.87 o 
  14   4   4        1.95       20.36     15.98 o 
  15   4   4       21.77       38.58     15.39 o 
  16   4   4       54.71       98.17     22.16 o 
  17   4   4       31.65       34.89     23.18 o 
  18   4   4        1.20       25.89     33.00 o 
  19   4   4      166.73       90.12     28.95 o 
  20   4   4      495.13      361.40     51.51 o 
  21   4   4       73.57        7.05     36.15 o 
  22   4   4        0.05       37.21     40.47 o 
  23   4   4       61.62       42.34     40.75 o 
 -24   5   4       28.67       53.85     72.71 o 
 -23   5   4       77.75       51.92     53.68 o 
 -22   5   4       74.18      146.99     45.52 o 
 -21   5   4      568.18      644.44     60.30 o 
 -20   5   4      102.42       88.67     26.39 o 
 -19   5   4     1109.18     1164.84     72.10 o 
 -18   5   4       27.20       82.13     29.08 o 
 -16   5   4       67.80       51.34     28.96 o 
 -15   5   4      109.34       68.29     22.92 o 
 -14   5   4        1.36       26.05     24.08 o 
 -13   5   4      212.12      162.81     19.35 o 
 -12   5   4      198.87      199.38     19.72 o 
 -11   5   4     1634.79     1676.61     60.36 o 
 -10   5   4     1153.07     1101.69     39.65 o 
  -9   5   4     3646.82     3295.05    143.22 o 
  -8   5   4      181.52      188.65     10.67 o 
  -7   5   4      292.00      214.70     12.19 o 
  -6   5   4       94.06       59.47     14.48 o 
  -5   5   4     2547.82     2614.34     89.25 o 
  -4   5   4       52.39       73.57      7.19 o 
  -3   5   4     3310.83     3782.00    111.36 o 
  -2   5   4      475.11      649.33     22.31 o 
  -1   5   4        3.10       60.78     18.58 o 
   0   5   4      102.70       69.10      7.13 o 
   1   5   4     1702.78     2004.63     60.57 o 
   2   5   4     5735.63     5466.70    173.01 o 
   3   5   4     1001.07     1093.47     26.42 o 
   4   5   4      535.67      676.17     44.40 o 
   5   5   4      345.79      405.16     33.70 o 
   6   5   4        2.78        2.32      8.58 o 
   7   5   4        7.10       23.61      7.81 o 
   8   5   4      339.98      407.22     28.52 o 
   9   5   4      450.57      377.54     23.00 o 
  10   5   4     1036.58      938.30     36.38 o 
  11   5   4     1350.21     1304.47     59.90 o 
  12   5   4     2040.74     2000.75     81.48 o 
  13   5   4       58.58       21.52     17.95 o 
  14   5   4     1923.90     2065.57     85.26 o 
  15   5   4      241.94      281.75     25.11 o 
  16   5   4        4.92       28.15     22.29 o 
  17   5   4       27.42       31.68     26.19 o 
  18   5   4       10.46       42.70     45.45 o 
  19   5   4       20.45        2.57     41.33 o 
  20   5   4        0.76       25.72     51.11 o 
  21   5   4       18.05        2.57     51.45 o 
  22   5   4      184.87      198.31     46.90 o 
  23   5   4       12.96       86.29     64.05 o 
 -23   6   4        1.04       82.26     44.77 o 
 -22   6   4      724.79      725.42     77.40 o 
 -21   6   4       63.87       60.81     50.93 o 
 -20   6   4      691.61      753.07     59.35 o 
 -19   6   4      589.69      594.52     48.35 o 
 -18   6   4     1807.59     1868.48     91.01 o 
 -17   6   4       35.05       18.84     27.20 o 
 -16   6   4      480.29      495.18     36.76 o 
 -15   6   4     1085.60      970.18     65.32 o 
 -14   6   4     1534.30     1503.93     75.63 o 
 -13   6   4     1242.85     1276.49     54.81 o 
 -12   6   4      845.44      830.49     42.62 o 
 -11   6   4      647.48      516.82     29.66 o 
 -10   6   4     1956.43     1938.62     75.51 o 
  -9   6   4        5.04        8.65     10.48 o 
  -8   6   4     5510.12     5602.01    182.04 o 
  -7   6   4       76.19      176.92     10.85 o 
  -6   6   4     4830.89     4877.12    175.20 o 
  -5   6   4      381.88      352.69     28.53 o 
  -4   6   4        1.44        4.52      7.99 o 
  -3   6   4     5592.78     5577.20    224.02 o 
  -2   6   4     2307.81     2213.77     73.04 o 
  -1   6   4      488.08      508.98     24.56 o 
   0   6   4    11950.12    11189.65    393.63 o 
   1   6   4     2338.11     2474.24     62.40 o 
   2   6   4    14297.61    12324.66    557.57 o 
   3   6   4     1836.10     1514.19     58.09 o 
   4   6   4       14.11       25.99     10.01 o 
   5   6   4     4865.61     4752.91    144.40 o 
   6   6   4      264.79      343.79     14.35 o 
   7   6   4      470.63      475.46     26.14 o 
   8   6   4      557.42      655.64     31.64 o 
   9   6   4      823.99      976.22     36.12 o 
  10   6   4     1513.06     1422.32     67.46 o 
  11   6   4     6793.63     6779.70    258.98 o 
  12   6   4     3580.81     3387.91    135.53 o 
  13   6   4     1908.19     1888.07     82.69 o 
  14   6   4      307.99      258.15     26.28 o 
  15   6   4      939.63      854.27     54.59 o 
  16   6   4      347.43      389.20     31.03 o 
  17   6   4      401.59      391.31     39.53 o 
  18   6   4      133.53       67.97     26.96 o 
  19   6   4      654.05      633.66     52.55 o 
  20   6   4       10.00        2.40     43.05 o 
  21   6   4      663.97      618.72     78.29 o 
  22   6   4        9.26       47.41     44.50 o 
  23   6   4      722.41      775.35    140.20 o 
 -23   7   4      835.42      905.32     90.71 o 
 -22   7   4      113.54      136.75     48.93 o 
 -21   7   4      926.32     1020.85     95.67 o 
 -20   7   4       11.26       12.94     33.93 o 
 -19   7   4     1741.15     1957.66    103.75 o 
 -18   7   4      334.65      302.57     35.69 o 
 -17   7   4     1808.62     1916.65     93.37 o 
 -16   7   4      419.18      354.74     39.06 o 
 -15   7   4      725.40      695.29     40.45 o 
 -14   7   4      865.77      780.73     42.56 o 
 -13   7   4     1910.85     1904.43     78.21 o 
 -12   7   4       98.49       70.19     17.71 o 
 -11   7   4     4486.48     4553.65    167.65 o 
 -10   7   4      125.23      167.79     17.64 o 
  -9   7   4     7174.79     6241.05    443.06 o 
  -8   7   4      471.38      438.86     25.13 o 
  -7   7   4    16790.97    15964.32    558.56 o 
  -6   7   4     8555.51     8438.23    279.51 o 
  -5   7   4     8430.85     8325.44    240.17 o 
  -4   7   4     5810.59     6162.91    177.65 o 
  -3   7   4     1882.23     1935.15     57.83 o 
  -2   7   4     4761.84     4768.23    162.25 o 
  -1   7   4     7630.79     8115.62    245.09 o 
   0   7   4     1738.21     1363.91     33.80 o 
   1   7   4    14686.27    15175.67    411.43 o 
   2   7   4     6185.98     5793.79    202.56 o 
   3   7   4     7636.68     7778.76    295.46 o 
   4   7   4     3895.22     3879.04     96.87 o 
   5   7   4     1028.27     1133.53     29.06 o 
   6   7   4     2881.00     3065.75    116.96 o 
   7   7   4     1289.10     1187.39     76.41 o 
   8   7   4      936.01      965.78     38.23 o 
   9   7   4     4899.49     4564.05    144.80 o 
  10   7   4     3139.91     3108.46    115.00 o 
  11   7   4      698.30      767.54     42.53 o 
  12   7   4     2757.95     2637.84    112.48 o 
  13   7   4       19.25       25.00     16.01 o 
  14   7   4     4449.60     4507.24    197.28 o 
  15   7   4       12.43       31.00     21.74 o 
  16   7   4      843.71     1007.03     53.85 o 
  18   7   4     1195.82     1241.18     74.56 o 
  19   7   4       49.07       44.06     33.14 o 
  20   7   4     2117.46     2119.60    154.25 o 
  21   7   4      284.46      338.26     77.09 o 
  22   7   4     1076.16     1111.10    103.95 o 
 -22   8   4      573.67      595.99     74.21 o 
 -21   8   4        0.08       12.52     50.08 o 
 -20   8   4     1101.48     1300.49    102.24 o 
 -19   8   4      224.76      175.56     35.91 o 
 -18   8   4     2209.98     2387.41    128.12 o 
 -17   8   4       63.44       48.17     26.77 o 
 -16   8   4     2491.72     2696.08    133.15 o 
 -15   8   4      392.83      411.16     32.35 o 
 -14   8   4     4088.64     4022.56    152.73 o 
 -13   8   4     1761.00     1812.58     80.79 o 
 -12   8   4     3867.88     3828.58    137.35 o 
 -11   8   4     5376.81     5301.75    207.84 o 
 -10   8   4     3980.46     4019.59    197.51 o 
  -9   8   4       52.72       52.52     15.20 o 
  -8   8   4    11381.27    11413.88    365.96 o 
  -7   8   4     1812.24     1773.40     62.74 o 
  -6   8   4     6357.35     5882.18    171.55 o 
  -5   8   4     3024.26     3137.41    114.93 o 
  -4   8   4     5583.39     5701.12    176.22 o 
  -3   8   4     2434.97     2438.21     64.11 o 
  -2   8   4     3013.08     3083.44     90.08 o 
  -1   8   4     5984.80     6430.59    184.71 o 
   0   8   4     6986.71     6182.70    188.06 o 
   1   8   4     2028.73     2009.04     64.63 o 
   2   8   4     7312.05     6557.15    184.25 o 
   3   8   4     5122.42     4767.99    155.83 o 
   4   8   4     1557.78     1312.42     43.48 o 
   5   8   4     5775.53     5515.77    222.17 o 
   6   8   4     1692.29     1685.81     71.27 o 
   7   8   4     3861.05     3749.35    126.44 o 
   8   8   4     2847.42     2892.87    102.00 o 
   9   8   4     3506.68     3498.69    142.60 o 
  10   8   4     2322.01     2218.89     96.61 o 
  11   8   4     7665.10     7530.84    266.03 o 
  12   8   4     1496.61     1350.37     68.34 o 
  13   8   4     1938.91     2015.24     91.12 o 
  14   8   4       13.32       11.81     26.54 o 
  15   8   4     2839.17     2767.54    113.81 o 
  16   8   4        0.61       29.29     25.94 o 
  17   8   4     1385.15     1364.31     71.90 o 
  18   8   4      390.32      373.03     40.87 o 
  19   8   4     1516.85     1467.85    125.88 o 
  20   8   4      345.06      324.71     95.87 o 
  21   8   4     1277.50     1372.52    113.08 o 
  22   8   4       30.48       69.46     60.54 o 
 -22   9   4        4.21       48.03     44.86 o 
 -21   9   4      541.73      678.72     92.01 o 
 -20   9   4       88.52      153.49     45.51 o 
 -19   9   4     1312.30     1462.08    115.53 o 
 -18   9   4        1.01       15.97     31.66 o 
 -17   9   4     2097.43     2087.33    113.18 o 
 -16   9   4       39.84       39.81     23.95 o 
 -15   9   4     2255.46     2225.67     99.40 o 
 -14   9   4     1120.20     1112.96     59.76 o 
 -13   9   4     1872.33     1840.29     89.86 o 
 -12   9   4       79.53       70.42     20.72 o 
 -11   9   4     3270.78     3482.02    130.93 o 
 -10   9   4       25.55       57.68     30.10 o 
  -9   9   4     4010.64     4017.91    159.17 o 
  -8   9   4      233.97      182.39     19.38 o 
  -7   9   4     2703.86     2596.00    107.89 o 
  -6   9   4     2539.68     2338.49     72.73 o 
  -5   9   4     1241.89     1195.95     41.26 o 
  -4   9   4     4563.37     4114.15    122.90 o 
  -3   9   4     2013.26     1930.73     61.98 o 
  -2   9   4     3635.73     3564.03    133.69 o 
  -1   9   4     1013.26     1045.27     30.24 o 
   0   9   4      803.55      763.98     37.76 o 
   1   9   4     3891.34     3646.17    142.22 o 
   2   9   4     5994.72     6048.09    177.21 o 
   3   9   4     5022.37     5109.95    181.37 o 
   4   9   4     4473.90     4741.97    168.20 o 
   5   9   4      113.73      145.18     14.10 o 
   6   9   4     1961.06     2208.93     94.50 o 
   7   9   4      826.56      798.95     39.69 o 
   8   9   4     2607.25     2702.58     98.31 o 
   9   9   4     1793.27     1697.29     72.92 o 
  10   9   4     3946.94     3959.97    166.16 o 
  11   9   4     1775.55     1833.59     78.93 o 
  12   9   4     1389.31     1434.59     59.34 o 
  13   9   4      606.70      676.80     43.42 o 
  14   9   4     3324.03     3509.48    150.31 o 
  15   9   4      375.81      367.81     33.51 o 
  16   9   4     2615.11     2622.23    117.23 o 
  17   9   4      346.54      330.78     34.29 o 
  18   9   4      327.72      266.76     72.29 o 
  19   9   4       65.68        6.75     34.92 o 
  20   9   4      750.23      859.93    103.24 o 
  21   9   4       73.92      148.17     73.57 o 
 -21  10   4        9.12      104.44     66.54 o 
 -20  10   4      324.51      440.63     66.33 o 
 -19  10   4       54.22       80.11     45.51 o 
 -18  10   4      437.50      441.44     60.52 o 
 -17  10   4      262.74      266.00     37.80 o 
 -16  10   4     1072.80     1177.08     62.14 o 
 -15  10   4      388.97      358.79     32.81 o 
 -14  10   4     1519.72     1487.29     72.38 o 
 -13  10   4      399.99      351.96     33.01 o 
 -12  10   4      506.62      501.00     37.82 o 
 -11  10   4       57.57       71.55     17.98 o 
 -10  10   4     1222.14     1150.50     78.22 o 
  -9  10   4       20.06       47.16     32.41 o 
  -8  10   4      907.11      909.77     79.64 o 
  -7  10   4     1496.83     1404.30     69.63 o 
  -6  10   4     1083.48     1001.03     42.76 o 
  -5  10   4     2760.62     2624.93     90.96 o 
  -4  10   4       59.35       73.88     12.97 o 
  -3  10   4     1976.48     1875.11     59.52 o 
  -2  10   4     2330.92     2375.31     75.39 o 
  -1  10   4     1416.06     1379.12     49.91 o 
   0  10   4     3257.58     3016.21    102.53 o 
   1  10   4     3705.82     3931.43    114.85 o 
   2  10   4     3154.93     3019.64     94.91 o 
   3  10   4     1406.06     1289.74     59.41 o 
   4  10   4      704.11      625.02     35.67 o 
   5  10   4     1872.49     1846.22     65.00 o 
   6  10   4        3.40       20.05     13.96 o 
   7  10   4     1601.92     1641.76     68.06 o 
   8  10   4       72.88       73.32     17.89 o 
   9  10   4      674.87      819.53     45.18 o 
  10  10   4       59.60       68.48     18.07 o 
  11  10   4     1045.34     1119.06     51.05 o 
  12  10   4     1385.14     1222.70     56.83 o 
  13  10   4      601.49      649.37     42.96 o 
  14  10   4       51.11       30.01     46.82 o 
  15  10   4      361.08      384.86     35.59 o 
  16  10   4      377.39      382.65     36.01 o 
  17  10   4      752.44      694.34     59.53 o 
  18  10   4      226.84      116.77     66.80 o 
  19  10   4      604.31      593.31     66.56 o 
  20  10   4       42.86      101.66     43.81 o 
 -20  11   4        0.80       35.01     40.81 o 
 -19  11   4       42.61       86.32     51.36 o 
 -18  11   4       28.91       20.60     33.46 o 
 -17  11   4       49.06       62.55     43.13 o 
 -16  11   4       58.85       83.80     30.85 o 
 -15  11   4      326.27      324.85     31.64 o 
 -14  11   4      160.69       75.85     23.67 o 
 -13  11   4       29.27       40.89     27.85 o 
 -12  11   4      601.16      528.55     40.14 o 
 -11  11   4      182.65      119.94     23.02 o 
 -10  11   4      124.72      107.30     20.42 o 
  -9  11   4     1276.23     1317.44     66.92 o 
  -8  11   4      517.48      461.48     32.12 o 
  -7  11   4      656.85      662.26     32.67 o 
  -6  11   4      105.46       66.22     16.97 o 
  -5  11   4     3118.05     3030.21    108.26 o 
  -4  11   4      279.99      251.90     17.77 o 
  -3  11   4       46.90       47.51     13.45 o 
  -2  11   4       12.84       13.58     14.69 o 
  -1  11   4        2.37       48.78     24.73 o 
   0  11   4       43.97       56.72     13.49 o 
   1  11   4      393.92      388.36     24.64 o 
   2  11   4      236.47      223.58     21.48 o 
   3  11   4      765.13      810.37     37.11 o 
   4  11   4     1425.95     1376.46     59.16 o 
   5  11   4      867.73      850.87     42.22 o 
   6  11   4      481.78      574.92     30.55 o 
   7  11   4     1040.88      872.45     40.50 o 
   8  11   4      273.42      245.63     24.66 o 
   9  11   4       99.13       61.29     21.22 o 
  10  11   4      175.61      152.31     21.56 o 
  11  11   4      167.24      104.30     23.70 o 
  12  11   4      128.85      118.49     22.68 o 
  13  11   4       34.05       38.96     23.19 o 
  14  11   4      375.02      347.90     34.56 o 
  15  11   4      106.62       92.21     26.08 o 
  16  11   4      481.64      359.15     45.02 o 
  17  11   4       61.11       46.79     30.47 o 
  18  11   4      117.81      106.45     41.13 o 
  19  11   4       34.04      108.39     64.83 o 
  20  11   4        4.22      107.70     73.23 o 
 -19  12   4        5.77       70.56     45.91 o 
 -17  12   4      230.89      251.02     39.03 o 
 -16  12   4       64.67      105.46     27.80 o 
 -15  12   4       56.94       53.58     28.10 o 
 -14  12   4      191.02      199.82     30.21 o 
 -13  12   4      151.08      166.82     36.68 o 
 -12  12   4        0.53        4.63     26.05 o 
 -11  12   4      235.15      218.79     28.75 o 
 -10  12   4       59.73       44.63     26.00 o 
  -9  12   4      336.11      425.94     45.74 o 
  -8  12   4       94.85      115.57     30.14 o 
  -7  12   4       17.42       41.81     28.49 o 
  -6  12   4       20.83       25.11     16.50 o 
  -5  12   4       44.84       49.53     18.64 o 
  -4  12   4      430.13      400.10     28.35 o 
  -3  12   4       32.12       26.40     13.88 o 
  -2  12   4      232.12      248.48     20.89 o 
  -1  12   4       12.19       19.24     15.06 o 
   0  12   4       40.97       25.06     14.19 o 
   1  12   4     1024.25     1003.21     50.88 o 
   2  12   4      268.19      223.95     22.83 o 
   3  12   4      462.29      443.03     30.85 o 
   4  12   4      357.01      354.84     24.61 o 
   5  12   4        0.23       25.92     25.46 o 
   6  12   4      707.65      727.57     41.91 o 
   7  12   4      375.12      317.51     28.87 o 
   8  12   4       30.97       32.50     21.01 o 
   9  12   4       74.76       36.42     22.56 o 
  10  12   4      447.54      433.40     35.89 o 
  11  12   4       91.06      141.51     27.42 o 
  12  12   4      142.73       99.06     23.08 o 
  13  12   4        4.26       21.22     21.81 o 
  14  12   4        0.49       24.37     24.10 o 
  15  12   4       78.26       79.11     32.05 o 
  16  12   4      411.91      487.64     49.87 o 
  17  12   4      204.98      221.97     43.03 o 
  18  12   4        2.40        0.17     49.56 o 
  19  12   4        8.96      102.73     62.60 o 
 -18  13   4       14.40       80.73     45.84 o 
 -17  13   4       22.17       29.28     31.62 o 
 -16  13   4        9.71        7.48     32.50 o 
 -15  13   4       17.43       68.77     41.67 o 
 -14  13   4       27.91       47.04     32.99 o 
 -13  13   4       39.36       14.42     29.30 o 
 -12  13   4      162.55       94.09     24.71 o 
 -11  13   4      155.36      153.45     27.46 o 
 -10  13   4        0.43        5.92     28.54 o 
  -9  13   4      821.69      782.81     49.99 o 
  -8  13   4      244.99      237.86     32.50 o 
  -7  13   4      255.68      245.47     30.62 o 
  -6  13   4      886.70      900.36     52.40 o 
  -5  13   4        6.29       15.98     18.51 o 
  -4  13   4      162.81      181.54     24.09 o 
  -3  13   4       89.99       84.18     17.94 o 
  -2  13   4     1365.12     1338.38     59.77 o 
  -1  13   4      877.37      893.28     47.72 o 
   0  13   4      261.45      248.33     43.11 o 
   1  13   4      527.32      562.10     45.63 o 
   2  13   4      413.67      421.74     45.57 o 
   3  13   4      285.75      234.59     24.31 o 
   4  13   4      568.28      556.67     31.15 o 
   5  13   4      212.94      173.02     21.63 o 
   6  13   4      265.94      248.58     24.62 o 
   7  13   4      104.31       73.79     23.08 o 
   8  13   4      158.45      161.56     22.10 o 
   9  13   4      656.00      728.25     43.45 o 
  10  13   4       36.22       26.48     20.43 o 
  11  13   4      366.59      339.63     35.31 o 
  12  13   4      433.86      485.79     35.81 o 
  13  13   4        6.09        6.28     21.82 o 
  14  13   4       69.01       49.29     30.44 o 
  15  13   4      140.11       99.71     33.42 o 
  16  13   4        1.07        3.43     49.05 o 
  17  13   4       62.00       86.44     88.32 o 
  18  13   4      121.25      109.40     83.78 o 
 -17  14   4       59.29      111.96     37.31 o 
 -16  14   4      213.04      223.22     38.69 o 
 -15  14   4        1.93       29.84     51.45 o 
 -14  14   4       76.17       50.21     28.76 o 
 -13  14   4       45.25       63.39     66.37 o 
 -12  14   4      659.07      689.06     49.78 o 
 -11  14   4      190.32      182.13     31.82 o 
 -10  14   4     1131.47     1209.26     68.99 o 
  -9  14   4        0.19       14.44     27.39 o 
  -8  14   4     1140.37     1210.27     71.30 o 
  -7  14   4      494.72      532.62     41.58 o 
  -6  14   4      586.84      645.30     44.43 o 
  -5  14   4      965.76     1043.91     61.39 o 
  -4  14   4      269.84      257.97     32.58 o 
  -3  14   4     1254.20     1377.37     65.50 o 
  -2  14   4      405.20      331.10     25.39 o 
  -1  14   4       26.77       51.78     30.44 o 
   0  14   4     3750.01     3822.45    170.65 o 
   1  14   4       91.44      136.35     23.54 o 
   2  14   4     1776.92     1770.95     87.41 o 
   3  14   4     1639.40     1825.83     79.68 o 
   4  14   4       51.45       66.15     24.55 o 
   5  14   4      522.44      501.02     33.07 o 
   6  14   4       73.28       37.98     18.40 o 
   7  14   4      454.32      484.62     37.86 o 
   8  14   4      128.71      126.00     24.00 o 
   9  14   4      175.73      140.12     25.78 o 
  10  14   4     1149.05     1208.51     67.47 o 
  11  14   4      477.51      530.30     49.85 o 
  12  14   4      462.84      485.81     40.54 o 
  13  14   4      374.57      414.35     49.58 o 
  14  14   4      164.03      214.27     49.97 o 
  15  14   4      123.62       58.28     40.24 o 
  16  14   4      240.88      233.40    137.71 o 
  17  14   4      248.41      436.64    195.59 o 
 -16  15   4      388.40      404.28     50.26 o 
 -15  15   4      518.41      626.16     59.17 o 
 -14  15   4      148.73      135.75     36.21 o 
 -13  15   4      726.41      788.84     61.31 o 
 -12  15   4       46.15       65.75     33.29 o 
 -11  15   4     1353.43     1366.98     91.39 o 
 -10  15   4       23.58       34.93     27.54 o 
  -9  15   4     1633.65     1557.07     85.57 o 
  -8  15   4      192.80      194.52     30.46 o 
  -7  15   4      575.53      562.59     45.23 o 
  -6  15   4     1567.53     1575.65     82.71 o 
  -5  15   4      240.33      205.55     29.16 o 
  -4  15   4      704.41      697.26     56.23 o 
  -3  15   4      406.23      424.16     41.66 o 
  -2  15   4        8.76        3.94     24.76 o 
  -1  15   4     2316.89     2352.13    108.79 o 
   0  15   4       82.21      100.53     26.19 o 
   1  15   4     3974.19     3925.47    173.93 o 
   2  15   4     1557.72     1665.00     73.46 o 
   3  15   4     1245.11     1233.90     64.95 o 
   4  15   4     2813.28     2761.23    130.24 o 
   5  15   4       25.14       19.75     23.15 o 
   6  15   4      921.70      891.95     53.82 o 
   7  15   4        0.39        9.13     33.47 o 
   8  15   4      566.06      537.25     42.28 o 
   9  15   4      893.18      950.78     57.94 o 
  10  15   4      594.11      666.83     54.31 o 
  11  15   4     1198.50     1305.63     78.27 o 
  12  15   4     1027.24     1247.87     89.90 o 
  13  15   4      365.20      420.37     56.25 o 
  14  15   4     1089.75     1323.28    106.41 o 
  15  15   4        4.67        2.23     57.79 o 
 -14  16   4      457.65      389.43     49.13 o 
 -13  16   4      112.65       54.02     29.42 o 
 -12  16   4      598.81      515.85     53.48 o 
 -11  16   4        3.30        0.86     44.42 o 
 -10  16   4      899.33      900.52     66.79 o 
  -9  16   4       47.60       56.94     32.42 o 
  -8  16   4     1612.28     1649.23     91.83 o 
  -7  16   4      502.28      595.55     47.34 o 
  -6  16   4     1083.57     1120.09     77.95 o 
  -5  16   4      605.18      578.56     51.31 o 
  -4  16   4      182.66      156.22     32.09 o 
  -3  16   4      866.54      913.44     58.93 o 
  -2  16   4      424.58      415.45     38.93 o 
  -1  16   4       67.99       66.78     26.09 o 
   0  16   4     2919.88     3140.46    143.72 o 
   1  16   4      516.86      484.52     40.83 o 
   2  16   4     1458.87     1555.25     72.91 o 
   3  16   4     1835.11     1844.79     83.16 o 
   4  16   4      124.44      149.19     31.91 o 
   5  16   4     1134.50     1209.93     79.98 o 
   6  16   4       19.33       27.87     26.62 o 
   7  16   4      302.27      305.80     40.13 o 
   8  16   4      381.64      375.67     46.18 o 
   9  16   4      399.54      350.22     54.32 o 
  10  16   4     1185.15     1210.93    102.52 o 
  11  16   4      915.01      967.34     73.72 o 
  12  16   4      522.25      579.86     59.57 o 
  13  16   4     1593.77     1734.75    112.82 o 
  14  16   4       14.00       62.00     51.96 o 
 -12  17   4       10.40       62.77     67.40 o 
 -11  17   4      887.27     1015.13     72.13 o 
 -10  17   4        0.33        3.32     34.05 o 
  -9  17   4      695.75      743.65     63.10 o 
  -8  17   4      203.38      208.45     37.27 o 
  -7  17   4     1392.54     1493.44     95.42 o 
  -6  17   4      879.21      910.66     68.41 o 
  -5  17   4      193.53      142.31     53.28 o 
  -4  17   4      561.07      474.90     40.72 o 
  -3  17   4       56.75       19.21     49.05 o 
  -2  17   4        0.87      129.82     71.34 o 
  -1  17   4      983.74     1037.97     66.46 o 
   0  17   4      106.19      111.22     30.59 o 
   1  17   4     1551.08     1609.23     86.59 o 
   2  17   4      267.52      277.85     34.30 o 
   3  17   4     1034.99     1028.41     57.37 o 
   4  17   4     2070.27     1895.03    300.46 o 
   5  17   4       35.13       44.65     35.58 o 
   6  17   4      659.74      614.54    127.94 o 
   7  17   4       49.38       42.75     35.68 o 
   8  17   4       31.05        0.51     47.16 o 
   9  17   4      245.68      178.74     45.30 o 
  10  17   4      147.35      191.19     47.39 o 
  11  17   4      260.78      271.80     87.59 o 
  12  17   4      432.93      422.80     54.71 o 
 -10  18   4      656.01      736.70     67.16 o 
  -9  18   4        0.07       30.18     50.25 o 
  -8  18   4      223.23      225.22     38.76 o 
  -7  18   4       30.77       17.95     28.79 o 
  -6  18   4      229.07      253.35     52.06 o 
  -5  18   4      403.19      451.01     48.83 o 
  -4  18   4        0.36       13.85     38.55 o 
  -3  18   4       57.75       73.62     38.41 o 
  -2  18   4      228.55      257.80     43.56 o 
  -1  18   4       54.12       90.30     32.63 o 
   0  18   4      380.30      412.09     43.98 o 
   1  18   4      144.67      112.81     32.29 o 
   2  18   4      403.78      557.44     54.05 o 
   3  18   4      196.93      248.24     41.09 o 
   4  18   4       17.40       54.12     38.30 o 
   5  18   4      119.49      190.12     41.33 o 
   7  18   4       66.79       90.24     38.26 o 
   8  18   4      101.80       91.86     37.43 o 
   9  18   4      296.68      385.41     60.68 o 
  -6  19   4       65.42       88.55     90.29 o 
  -5  19   4        0.08       18.33     35.90 o 
  -4  19   4      118.45       96.23     44.48 o 
  -3  19   4      141.59      141.95     44.38 o 
  -2  19   4       77.34       52.94     40.89 o 
  -1  19   4       62.72      105.29     64.83 o 
   0  19   4       32.51       58.99     39.84 o 
   1  19   4      192.41      162.84     39.90 o 
   2  19   4      296.70      402.42     48.13 o 
   3  19   4      168.45      124.60     58.82 o 
   4  19   4      227.44      297.86     55.35 o 
   5  19   4        1.47       20.25     38.97 o 
   6  19   4       24.23       63.63     59.34 o 
 -24   1   5       68.41       56.91     43.49 o 
 -23   1   5        2.27       57.28     57.62 o 
 -22   1   5       17.75       39.96     54.19 o 
 -21   1   5        8.17        6.86     37.07 o 
 -20   1   5       57.88       45.57     29.17 o 
 -19   1   5      344.38      335.41     38.74 o 
 -18   1   5       58.19       80.69     38.31 o 
 -17   1   5      362.52      287.18     40.00 o 
 -16   1   5      975.37      772.32    120.61 o 
 -15   1   5       85.75       56.69     20.77 o 
 -14   1   5     2560.17     2347.51     82.67 o 
 -13   1   5       63.08       51.28     14.59 o 
 -12   1   5     1661.65     1656.76     64.42 o 
 -11   1   5      165.24      208.05     17.01 o 
 -10   1   5      390.96      352.14     17.51 o 
  -9   1   5       58.75      119.25     10.06 o 
  -8   1   5     1879.23     1749.62     59.47 o 
  -7   1   5      389.90      398.79     13.93 o 
  -6   1   5    19223.74    20302.72    824.82 o 
  -5   1   5     1512.71     1902.66     82.21 o 
  -4   1   5     1713.10     1995.28     89.95 o 
  -3   1   5     1666.95     1511.01     65.93 o 
  -2   1   5    45056.18    51394.42   1383.72 o 
  -1   1   5     1883.07     1991.68    327.14 o 
   0   1   5    77303.13    85069.38   4671.16 o 
   1   1   5       99.52       56.29     51.75 o 
   2   1   5     2322.02     2296.99     18.82 o 
   3   1   5     4253.72     4601.07    117.98 o 
   4   1   5      206.16      194.67     11.98 o 
   5   1   5      691.33      809.67     35.21 o 
   6   1   5     3696.34     3839.56    120.85 o 
   7   1   5       58.11       71.36     12.00 o 
   8   1   5      160.44      146.39     15.61 o 
   9   1   5        3.53        3.58      8.12 o 
  10   1   5      585.87      541.52     15.36 o 
  11   1   5       27.19       50.84     12.65 o 
  12   1   5     1763.20     1715.15     63.25 o 
  13   1   5     1975.24     2060.22     75.23 o 
  14   1   5      170.37      143.44     23.74 o 
  15   1   5      465.69      378.61     34.54 o 
  16   1   5      679.57      714.49     53.98 o 
  17   1   5     1439.34     1451.34     90.07 o 
  18   1   5       67.59       20.91     24.12 o 
  19   1   5      216.10      203.73     31.90 o 
  20   1   5      669.81      699.48     52.76 o 
  21   1   5      162.22       66.87     39.92 o 
  22   1   5      285.25      235.23     51.57 o 
  23   1   5      186.69      154.43     47.53 o 
  24   1   5       27.01       53.62     41.00 o 
 -24   2   5      341.56      361.80     63.57 o 
 -23   2   5       96.80      145.84     54.79 o 
 -22   2   5       89.53       60.20     52.39 o 
 -21   2   5        0.85       15.09     44.76 o 
 -20   2   5       12.40       32.48     29.69 o 
 -19   2   5      434.66      471.38     42.81 o 
 -18   2   5     1742.82     1654.27    104.56 o 
 -17   2   5     2182.73     2198.03    106.49 o 
 -16   2   5      456.37      454.10     39.14 o 
 -15   2   5     7674.26     7501.32    292.90 o 
 -14   2   5       98.13      148.01     22.40 o 
 -13   2   5     3728.80     3696.90    130.81 o 
 -12   2   5      734.80      727.26     34.25 o 
 -11   2   5     1191.73     1188.87     42.44 o 
 -10   2   5      107.81      129.46     11.69 o 
  -9   2   5     7825.84     8381.81    318.15 o 
  -8   2   5       48.36       32.69     15.26 o 
  -7   2   5    17615.23    18737.92    534.74 o 
  -6   2   5      116.66       71.37      9.71 o 
  -5   2   5    26736.56    27466.31   1165.46 o 
  -4   2   5      142.72       72.84      8.42 o 
  -3   2   5    16401.70    17975.06    605.70 o 
  -2   2   5    13142.74    13115.44    495.21 o 
  -1   2   5      211.21      406.89     48.39 o 
   0   2   5     1977.96     2442.06    129.20 o 
   1   2   5     5699.25     5678.54    199.77 o 
   2   2   5     9302.34    10011.15    314.23 o 
   3   2   5    31445.85    32897.36   1042.71 o 
   4   2   5     6975.86     7397.42    248.98 o 
   5   2   5     4093.40     3948.06    139.63 o 
   6   2   5     2363.89     2289.22     55.51 o 
   7   2   5    21060.86    21143.43    756.60 o 
   8   2   5      475.28      447.08     27.88 o 
   9   2   5     1338.56     1429.99     58.44 o 
  10   2   5      262.20      198.63     13.85 o 
  11   2   5     4018.00     3820.09    133.33 o 
  12   2   5      408.70      399.01     21.35 o 
  13   2   5     5176.32     4978.72    166.12 o 
  14   2   5     3303.95     3133.96    128.95 o 
  15   2   5      578.11      590.80     42.17 o 
  16   2   5     1348.50     1270.42     63.67 o 
  17   2   5      681.69      722.19     53.29 o 
  18   2   5      601.33      673.12     55.80 o 
  19   2   5       88.58       82.51     32.33 o 
  20   2   5      102.96       34.17     32.27 o 
  21   2   5      626.20      572.56     83.90 o 
  22   2   5      639.27      674.84     76.28 o 
  23   2   5      399.80      323.57     56.33 o 
  24   2   5      163.37      100.15     66.71 o 
 -24   3   5     1237.31     1349.97    173.47 o 
 -23   3   5        1.81        7.89     57.62 o 
 -22   3   5      192.77      194.29     51.23 o 
 -21   3   5        7.46        9.60     41.16 o 
 -20   3   5      230.11      291.49     38.22 o 
 -19   3   5      653.63      674.83     52.60 o 
 -18   3   5     2455.43     2572.24    119.52 o 
 -17   3   5     4520.23     4301.05    183.62 o 
 -16   3   5     4972.30     4877.65    201.13 o 
 -15   3   5     2259.65     2159.02    108.51 o 
 -14   3   5     6848.60     6717.31    280.73 o 
 -13   3   5      190.81      190.92     18.18 o 
 -12   3   5      195.15      202.58     15.47 o 
 -11   3   5      116.88      101.32      9.75 o 
 -10   3   5      753.99      776.80     34.81 o 
  -9   3   5     2189.93     2177.21     84.95 o 
  -8   3   5    13947.65    12964.96    630.57 o 
  -7   3   5      811.35      830.19     33.84 o 
  -6   3   5    19276.11    18201.18    634.34 o 
  -5   3   5      795.42     1029.57     46.95 o 
  -4   3   5    18761.85    18962.97    502.36 o 
  -3   3   5    11777.48    11710.83    466.94 o 
  -2   3   5     1482.88     1541.61     93.07 o 
  -1   3   5      340.46      689.68     58.22 o 
   0   3   5     2130.17     2459.27     49.50 o 
   1   3   5     2946.59     3165.02    132.36 o 
   2   3   5     1878.67     1973.06     54.20 o 
   3   3   5      301.64      336.27     11.21 o 
   4   3   5    13721.25    13271.26    472.09 o 
   5   3   5     2221.57     2128.95     48.50 o 
   6   3   5    21282.81    21808.16    582.03 o 
   7   3   5     1835.18     1768.18     73.17 o 
   8   3   5     4085.67     4401.84    144.24 o 
   9   3   5     3855.98     4325.54    131.81 o 
  10   3   5     4147.25     4650.06    144.22 o 
  11   3   5       16.12       30.07     10.77 o 
  12   3   5     4418.77     4717.51    168.96 o 
  13   3   5     1209.85     1113.39     86.97 o 
  14   3   5     1228.89     1345.90     57.01 o 
  15   3   5     2313.24     2542.30    124.69 o 
  16   3   5      628.77      743.08     45.92 o 
  17   3   5      629.78      611.59     42.43 o 
  18   3   5     1252.74     1145.90     70.26 o 
  19   3   5      754.02      789.49     62.42 o 
  20   3   5      851.25      796.85     66.05 o 
  21   3   5      519.15      517.61     66.07 o 
  22   3   5     1298.17     1436.94    116.92 o 
  23   3   5      318.83      239.46     53.57 o 
 -24   4   5      283.00      379.29    148.86 o 
 -23   4   5      524.85      537.87     68.96 o 
 -22   4   5        2.80        1.54     54.19 o 
 -21   4   5       59.81       95.44     68.94 o 
 -20   4   5       31.62       17.94     23.87 o 
 -19   4   5     1361.49     1459.72     75.02 o 
 -18   4   5     1408.07     1541.34     78.34 o 
 -17   4   5     5466.60     5746.13    239.44 o 
 -16   4   5     3195.86     3448.46    146.81 o 
 -15   4   5    12932.16    13048.78    516.94 o 
 -14   4   5      387.33      412.57     33.08 o 
 -13   4   5      547.01      557.39     33.34 o 
 -12   4   5        7.99        6.90     20.67 o 
 -11   4   5       16.51        3.82     12.25 o 
 -10   4   5     1725.24     1921.30     73.93 o 
  -9   4   5     3310.43     3556.34    100.11 o 
  -8   4   5     2673.29     2965.28     85.21 o 
  -7   4   5     9600.92     8964.26    361.17 o 
  -6   4   5       86.22       29.80     16.45 o 
  -5   4   5    36699.47    35054.74    969.59 o 
  -4   4   5     2393.29     3031.73    119.87 o 
  -3   4   5    14618.39    14440.68    480.31 o 
  -2   4   5      113.11       97.27      8.12 o 
  -1   4   5        8.77       63.89      7.48 o 
   0   4   5      121.77       59.84      6.04 o 
   1   4   5     7534.57     7949.49    308.25 o 
   2   4   5       21.57       12.37      7.00 o 
   3   4   5    39889.67    40136.49   1121.24 o 
   4   4   5     1244.36     1134.39     42.43 o 
   5   4   5    19044.13    17389.86    798.27 o 
   6   4   5    10579.78    10877.57    364.46 o 
   7   4   5     1415.88     1163.90     56.22 o 
   8   4   5     1576.00     1636.67     41.85 o 
   9   4   5     2711.93     2784.13     84.94 o 
  10   4   5      961.74      954.29     39.20 o 
  11   4   5     1526.00     1456.56     59.83 o 
  12   4   5        2.65        8.65     13.90 o 
  13   4   5     7241.98     6867.06    286.94 o 
  14   4   5     4220.16     4164.53    146.74 o 
  15   4   5     4011.62     3699.37    409.47 o 
  16   4   5     2139.33     2141.84    106.96 o 
  17   4   5      913.00      991.80     61.14 o 
  18   4   5      384.37      343.14     38.30 o 
  19   4   5      545.96      564.13     50.69 o 
  20   4   5      314.87      247.42     50.46 o 
  21   4   5      230.00      233.64     49.37 o 
  22   4   5      786.32      787.31     79.17 o 
  23   4   5      406.88      360.81     58.76 o 
 -23   5   5       44.89      116.45     67.91 o 
 -22   5   5      118.97      160.58     43.65 o 
 -21   5   5       66.03       46.13     33.54 o 
 -20   5   5      138.39      123.97     29.89 o 
 -19   5   5      790.78      806.01     53.74 o 
 -18   5   5     3161.84     3260.76    143.19 o 
 -17   5   5     2261.86     2275.53    104.15 o 
 -16   5   5     8356.67     8600.59    358.84 o 
 -15   5   5      335.18      291.21     34.78 o 
 -14   5   5     6997.86     6563.80    345.54 o 
 -13   5   5      152.42      128.40     14.50 o 
 -12   5   5       86.60       73.84     15.97 o 
 -11   5   5      432.45      414.83     21.94 o 
 -10   5   5       24.23       29.76     13.78 o 
  -9   5   5       55.76       43.73     11.98 o 
  -8   5   5     9796.99     9676.77    308.11 o 
  -7   5   5     3276.52     3710.35    131.31 o 
  -6   5   5    31476.21    30469.19   1002.56 o 
  -5   5   5     1693.13     1728.90     69.42 o 
  -4   5   5     7571.17     6748.51    237.98 o 
  -3   5   5      853.74     1167.60     63.77 o 
  -2   5   5    12109.04    12829.67    326.81 o 
  -1   5   5     3130.55     3120.12     98.72 o 
   0   5   5     5753.02     5953.37    181.92 o 
   1   5   5      554.57      544.04     30.83 o 
   2   5   5     3980.71     3870.46    162.00 o 
   3   5   5      831.98     1002.46     49.62 o 
   4   5   5    11860.13    10972.18    278.05 o 
   5   5   5     1871.09     1905.83     65.91 o 
   6   5   5    30136.38    30202.64    922.09 o 
   7   5   5     1981.26     2072.67     64.37 o 
   8   5   5     2596.82     2517.13     83.53 o 
   9   5   5       44.44       49.04     11.20 o 
  10   5   5     2469.92     2616.07     95.35 o 
  11   5   5     1862.58     1836.67     76.49 o 
  12   5   5     7129.91     7063.43    259.24 o 
  13   5   5      104.69       97.35     20.38 o 
  14   5   5     3664.36     3640.73    156.92 o 
  15   5   5     1295.76     1149.84    141.32 o 
  16   5   5     3763.15     2981.11    382.20 o 
  17   5   5      970.10      879.13     65.86 o 
  18   5   5      918.64      773.34    100.95 o 
  19   5   5      336.80      283.40     35.57 o 
  20   5   5      124.59      104.81     32.95 o 
  21   5   5      556.60      475.07     66.81 o 
  22   5   5       47.75       41.71     40.68 o 
  23   5   5      339.84      333.45     54.08 o 
 -23   6   5      375.60      320.64     89.26 o 
 -22   6   5       36.58       64.65     58.31 o 
 -21   6   5       10.99       17.88     40.26 o 
 -20   6   5      246.28      217.60     37.23 o 
 -19   6   5      494.62      516.80     43.74 o 
 -18   6   5     1181.52     1220.76     68.65 o 
 -17   6   5     5206.72     5254.88    216.13 o 
 -16   6   5     2162.91     2030.18     94.12 o 
 -15   6   5     3626.62     3780.61    191.97 o 
 -14   6   5      306.69      207.90     32.08 o 
 -13   6   5       38.14       47.48     15.47 o 
 -12   6   5      802.03      763.96     32.86 o 
 -11   6   5       75.52       51.42     12.82 o 
 -10   6   5      641.65      635.32     29.19 o 
  -9   6   5     1118.19     1132.25     56.84 o 
  -8   6   5     1374.11     1273.91     52.22 o 
  -7   6   5    24224.72    24462.48    843.20 o 
  -6   6   5       55.98      144.16     11.56 o 
  -5   6   5    23134.93    20896.08   1002.78 o 
  -4   6   5      121.55      156.01      8.88 o 
  -3   6   5     7249.43     6847.39    182.79 o 
  -2   6   5      694.61      715.15     20.56 o 
  -1   6   5      498.87      521.23     25.97 o 
   0   6   5      996.05     1310.36     31.45 o 
   1   6   5       17.35       21.05      7.89 o 
   2   6   5      115.76      112.02     15.08 o 
   3   6   5    37271.69    39198.36   1268.00 o 
   4   6   5     5798.35     5800.26    181.99 o 
   5   6   5    18414.08    17624.58    513.70 o 
   6   6   5      568.75      563.02     19.15 o 
   7   6   5    11164.47    11297.56    322.71 o 
   8   6   5      395.62      361.31     36.30 o 
   9   6   5       72.21       76.50     13.22 o 
  10   6   5        0.41        8.19     13.46 o 
  11   6   5      245.61      207.97     23.46 o 
  12   6   5        9.31       42.10     18.10 o 
  13   6   5     1024.86     1005.95     54.41 o 
  14   6   5      941.92      937.09     50.37 o 
  15   6   5     4001.46     4008.10    160.43 o 
  16   6   5     1483.18     1375.60     71.74 o 
  17   6   5     1934.12     2009.53    109.28 o 
  18   6   5      102.75      116.28     31.88 o 
  19   6   5      501.91      592.21     48.29 o 
  20   6   5      280.34      229.26     38.65 o 
  21   6   5      222.42      168.34     46.53 o 
  22   6   5      130.92       67.73     42.99 o 
  23   6   5      112.93      151.35     99.55 o 
 -23   7   5        8.20       69.71     46.98 o 
 -22   7   5       31.78      126.74     65.34 o 
 -21   7   5      377.17      372.98     80.00 o 
 -20   7   5        0.30        1.20     45.28 o 
 -19   7   5        5.21       59.17     56.96 o 
 -18   7   5      603.08      670.20     47.68 o 
 -17   7   5      713.96      680.63     48.77 o 
 -16   7   5     1613.50     1430.39    102.94 o 
 -15   7   5     1583.90     1439.27     68.91 o 
 -14   7   5     1586.08     1539.01     75.31 o 
 -13   7   5       50.19       21.74     19.90 o 
 -12   7   5       54.59       21.80     22.12 o 
 -11   7   5     1001.06      939.74     43.11 o 
 -10   7   5       85.60       65.20     14.72 o 
  -9   7   5      357.25      398.45     22.21 o 
  -8   7   5     6426.09     6193.26    241.26 o 
  -7   7   5        0.13       11.14     10.67 o 
  -6   7   5     8838.61     8424.30    237.85 o 
  -5   7   5      355.06      431.99     22.68 o 
  -4   7   5    10418.94    10566.55    272.10 o 
  -3   7   5        0.07        1.73      8.79 o 
  -2   7   5      145.62      237.94     18.26 o 
  -1   7   5      220.94      177.54     17.02 o 
   0   7   5     1885.59     1897.70     67.02 o 
   1   7   5        4.66        6.83     14.55 o 
   2   7   5     2672.43     2894.30     86.51 o 
   3   7   5      593.76      617.90     21.07 o 
   4   7   5     6910.57     6628.50    200.83 o 
   5   7   5       37.58       86.67     13.51 o 
   6   7   5    10211.17    10166.64    362.56 o 
   7   7   5     1560.92     1381.20     62.97 o 
   8   7   5      478.81      538.90     22.89 o 
   9   7   5       13.78        3.60     27.95 o 
  10   7   5       20.85       84.89     31.21 o 
  11   7   5      108.34       87.96     18.27 o 
  12   7   5       21.66       41.70     28.52 o 
  13   7   5       27.96       33.27     19.38 o 
  14   7   5      619.02      641.92     43.53 o 
  15   7   5      735.55      740.05     44.96 o 
  16   7   5     1667.21     1583.30     76.88 o 
  17   7   5      193.06      149.81     28.53 o 
  18   7   5      675.17      635.39     51.01 o 
  19   7   5       49.88       23.85     34.49 o 
  20   7   5      160.19      192.91     49.57 o 
  21   7   5       63.05      129.64     68.86 o 
  22   7   5        2.98       92.27     66.88 o 
 -22   8   5       87.39       97.71     85.92 o 
 -21   8   5      380.79      380.87     65.46 o 
 -20   8   5      474.93      528.33     80.69 o 
 -19   8   5       32.04       36.51     42.70 o 
 -18   8   5       25.03       46.05     43.10 o 
 -17   8   5      370.57      479.20     40.14 o 
 -16   8   5      124.54      202.65     31.88 o 
 -15   8   5      801.05      832.76     43.28 o 
 -14   8   5       19.62       13.88     20.38 o 
 -13   8   5       33.49       27.67     17.59 o 
 -12   8   5      365.09      376.61     27.30 o 
 -11   8   5     1211.27     1206.95     83.80 o 
 -10   8   5      922.18      835.90     41.52 o 
  -9   8   5       22.69       22.60     18.32 o 
  -8   8   5     1086.65     1068.27     39.82 o 
  -7   8   5      637.49      588.78     25.27 o 
  -6   8   5     1420.86     1486.76     40.27 o 
  -5   8   5     3808.97     3450.96    125.31 o 
  -4   8   5     1600.27     1607.93     63.05 o 
  -3   8   5       57.04       67.61     10.01 o 
  -2   8   5      176.63      151.13     12.70 o 
  -1   8   5     4139.92     3969.94    121.97 o 
   0   8   5      129.99      151.59     11.09 o 
   1   8   5      102.19       73.68     11.39 o 
   2   8   5       21.03       33.90     11.07 o 
   3   8   5      815.60      832.86     31.63 o 
   4   8   5      351.62      284.66     18.42 o 
   5   8   5      877.17      828.99     34.25 o 
   6   8   5      108.74      128.06     14.63 o 
   7   8   5      420.71      393.01     23.42 o 
   8   8   5     1109.34     1045.89     41.25 o 
   9   8   5     1436.98     1514.25     54.70 o 
  10   8   5      152.33      128.08     21.61 o 
  11   8   5     1660.54     1366.86     68.83 o 
  12   8   5        3.78       39.31     19.53 o 
  13   8   5      175.35      168.57     23.65 o 
  14   8   5      148.81      182.98     25.04 o 
  15   8   5      731.44      763.06     48.07 o 
  16   8   5      203.81      200.63     27.76 o 
  17   8   5      517.40      474.51     37.20 o 
  18   8   5        7.66       30.24     29.95 o 
  19   8   5       51.04       29.70     36.44 o 
  20   8   5       11.12       55.75     53.94 o 
  21   8   5      183.82      290.43    113.70 o 
  22   8   5      111.44      114.83     43.51 o 
 -22   9   5      508.72      605.06     82.06 o 
 -21   9   5      617.33      734.95     82.65 o 
 -20   9   5      138.85       75.13     44.89 o 
 -19   9   5      321.30      328.39     57.02 o 
 -18   9   5        8.89       31.12     32.24 o 
 -17   9   5        3.09       34.63     26.42 o 
 -16   9   5       80.75       92.73     29.06 o 
 -15   9   5      123.23      131.34     25.43 o 
 -14   9   5      118.29      103.16     24.33 o 
 -13   9   5      313.07      291.76     30.60 o 
 -12   9   5     1007.40     1067.13     49.70 o 
 -11   9   5     1327.48     1110.71    100.92 o 
 -10   9   5     4604.57     4199.90    155.74 o 
  -9   9   5     1047.32     1038.44     44.97 o 
  -8   9   5      147.99      113.97     17.48 o 
  -7   9   5      700.90      705.87     34.90 o 
  -6   9   5      116.01       89.22     19.39 o 
  -5   9   5     1636.39     1498.92     59.46 o 
  -4   9   5       38.10       51.00     16.09 o 
  -3   9   5      326.20      345.78     20.04 o 
  -2   9   5     1047.74     1070.43     43.59 o 
  -1   9   5        0.01        0.69     11.37 o 
   0   9   5     4176.29     4144.63    118.91 o 
   1   9   5     1625.22     1609.49     48.34 o 
   2   9   5     1337.18     1433.14     68.67 o 
   3   9   5       39.03       89.33     18.59 o 
   4   9   5      499.74      488.40     24.19 o 
   5   9   5       67.56       60.75     17.72 o 
   6   9   5       25.88       46.18     13.10 o 
   7   9   5     1017.67      953.34     40.70 o 
   8   9   5      873.90      838.13     38.62 o 
   9   9   5      990.19      999.37     51.43 o 
  10   9   5     4629.02     4547.22    164.95 o 
  11   9   5       78.62      139.06     23.27 o 
  12   9   5     3410.19     3462.61    139.07 o 
  13   9   5        6.53       81.02     36.10 o 
  14   9   5      145.42       68.06     23.99 o 
  15   9   5      101.02      100.93     24.83 o 
  16   9   5      196.44      114.12     25.39 o 
  17   9   5       37.62       69.01     23.57 o 
  18   9   5        1.12       23.93     32.62 o 
  19   9   5        1.49       50.42     53.34 o 
  20   9   5      387.46      365.32     58.94 o 
  21   9   5      255.34      246.17    150.57 o 
 -21  10   5      237.78      291.75     63.51 o 
 -20  10   5      474.14      598.33    171.67 o 
 -19  10   5       64.19      207.28     76.40 o 
 -18  10   5      104.52       76.66     41.38 o 
 -17  10   5      232.45      253.31     39.65 o 
 -16  10   5        4.94       31.82     29.88 o 
 -15  10   5      402.05      387.26     33.45 o 
 -14  10   5      287.56      268.15     31.16 o 
 -13  10   5     3136.36     3196.73    137.48 o 
 -12  10   5      180.93      116.36     20.54 o 
 -11  10   5      923.61      876.60     74.67 o 
 -10  10   5     1915.00     1840.01     78.71 o 
  -9  10   5     2837.83     2855.80    118.93 o 
  -8  10   5     1257.93     1273.30     58.40 o 
  -7  10   5     2816.84     2780.78     90.82 o 
  -6  10   5      307.46      251.71     20.14 o 
  -5  10   5     2440.64     2327.33     78.51 o 
  -4  10   5      732.03      689.36     26.50 o 
  -3  10   5     3313.75     3321.69    104.51 o 
  -2  10   5        1.04       25.68     15.20 o 
  -1  10   5     4723.27     4023.49    144.52 o 
   0  10   5      397.65      398.53     20.64 o 
   1  10   5     6669.88     6448.30    204.96 o 
   2  10   5      379.06      415.32     25.29 o 
   3  10   5     5673.89     5595.65    195.92 o 
   4  10   5       42.75       44.23     14.31 o 
   5  10   5      161.65      200.65     19.32 o 
   6  10   5     1827.93     1755.98     66.64 o 
   7  10   5      237.02      182.94     20.60 o 
   8  10   5      315.35      331.78     24.89 o 
   9  10   5      796.97      784.22     45.53 o 
  10  10   5      135.60       95.91     19.23 o 
  11  10   5     1758.38     1924.74     77.15 o 
  12  10   5      269.71      289.24     30.94 o 
  13  10   5     2709.06     2659.26    118.23 o 
  14  10   5      997.95      915.97     52.37 o 
  15  10   5      216.69      165.99     45.79 o 
  16  10   5      808.48      906.87     55.95 o 
  17  10   5       53.53       50.83     30.29 o 
  18  10   5       11.01       53.63     36.26 o 
  19  10   5      290.83      283.56     73.74 o 
  20  10   5      692.27      616.19    106.33 o 
 -20  11   5      216.01      168.22    107.61 o 
 -19  11   5      766.17      813.86     75.85 o 
 -18  11   5       83.02       62.10     38.71 o 
 -17  11   5      182.02      186.15     44.44 o 
 -16  11   5      611.14      632.88     48.84 o 
 -15  11   5      163.38      125.02     25.58 o 
 -14  11   5     2002.96     2178.97     97.50 o 
 -13  11   5       90.53       62.47     21.87 o 
 -12  11   5     3277.19     3298.92    155.73 o 
 -11  11   5      864.59      830.28     55.68 o 
 -10  11   5     1669.27     1658.37     75.78 o 
  -9  11   5      993.85     1010.98     50.45 o 
  -8  11   5     3339.33     3266.34    134.00 o 
  -7  11   5      445.91      434.00     27.18 o 
  -6  11   5     2831.07     2565.94    103.22 o 
  -5  11   5       66.60       69.14     16.20 o 
  -4  11   5     1070.27     1092.67     44.85 o 
  -3  11   5      162.09      141.30     14.54 o 
  -2  11   5     4092.69     4070.42    129.24 o 
  -1  11   5      335.78      301.60     21.40 o 
   0  11   5    13289.48    13074.65    371.89 o 
   1  11   5      766.40      621.03     67.69 o 
   2  11   5     2160.15     2158.28     84.19 o 
   3  11   5       57.03       44.96     13.92 o 
   4  11   5     1083.12     1073.34     45.53 o 
   5  11   5      939.77     1007.01     49.00 o 
   6  11   5       53.44       66.67     17.07 o 
   7  11   5      900.83      964.32     43.40 o 
   8  11   5      640.55      699.29     37.24 o 
   9  11   5       67.56       24.12     17.81 o 
  10  11   5     1140.90     1221.85     66.39 o 
  11  11   5      666.55      640.24     36.55 o 
  12  11   5     2823.54     2961.81    125.01 o 
  13  11   5      396.42      371.96     36.13 o 
  14  11   5     1005.14      969.60     63.21 o 
  15  11   5      747.49      809.56     50.06 o 
  16  11   5       87.91      103.13     32.25 o 
  17  11   5      190.88      119.34     43.71 o 
  18  11   5      127.13      137.42     75.03 o 
  19  11   5      538.54      631.11     96.90 o 
 -19  12   5       68.21       53.99     57.02 o 
 -18  12   5      443.85      478.85     63.34 o 
 -17  12   5      312.78      324.65     42.83 o 
 -16  12   5      142.16      176.44     31.41 o 
 -15  12   5     1152.83     1135.43     72.53 o 
 -14  12   5       88.48       70.30     33.51 o 
 -13  12   5     2426.54     2485.37    108.56 o 
 -12  12   5       46.77       15.51     23.48 o 
 -11  12   5     2654.36     2516.33    120.37 o 
 -10  12   5      942.79      735.13    104.66 o 
  -9  12   5     4031.65     3993.84    204.84 o 
  -8  12   5      713.55      715.82     50.48 o 
  -7  12   5     1693.38     1726.81     78.62 o 
  -6  12   5      284.55      193.57     23.24 o 
  -5  12   5     1287.81     1344.13     60.95 o 
  -4  12   5      534.07      503.72     26.31 o 
  -3  12   5      845.57      805.66     34.97 o 
  -2  12   5      173.67      167.19     19.22 o 
  -1  12   5     1375.35     1255.42    120.03 o 
   0  12   5     1293.21     1329.40     54.11 o 
   1  12   5     6696.43     6551.86    221.11 o 
   2  12   5        1.58       10.42     19.19 o 
   3  12   5     3457.49     3336.03    129.87 o 
   4  12   5      162.26       98.02     16.85 o 
   5  12   5     2552.80     2479.59     91.01 o 
   6  12   5     1616.13     1537.44     69.88 o 
   7  12   5      629.88      605.66     35.87 o 
   8  12   5     1173.61     1182.51     58.12 o 
   9  12   5     1532.87     1459.99    136.98 o 
  10  12   5       20.18       25.52     19.21 o 
  11  12   5     5042.44     5259.54    193.85 o 
  12  12   5      607.42      681.27     45.68 o 
  13  12   5     2676.32     2619.41    181.84 o 
  14  12   5      539.10      521.64     42.34 o 
  15  12   5      267.31      273.07     52.74 o 
  16  12   5      749.17      759.64     81.47 o 
  18  12   5      239.42      260.05     50.92 o 
 -18  13   5      142.41      192.54     47.78 o 
 -17  13   5      694.89      736.17     62.79 o 
 -16  13   5      352.91      404.78     45.72 o 
 -15  13   5       45.56       41.49     26.85 o 
 -14  13   5     1556.44     1537.67     96.65 o 
 -13  13   5       80.41       78.49     29.75 o 
 -12  13   5     1453.37     1493.87     83.06 o 
 -11  13   5      150.59       86.34     25.56 o 
 -10  13   5      868.89      943.26     58.39 o 
  -9  13   5     1308.15     1369.75     75.10 o 
  -8  13   5     2185.72     2411.62    112.06 o 
  -7  13   5      377.02      348.44     33.96 o 
  -6  13   5      302.53      395.33     33.34 o 
  -5  13   5      734.50      688.15     51.98 o 
  -4  13   5     2418.79     2123.32    263.33 o 
  -3  13   5     1171.71     1108.04     50.74 o 
  -2  13   5     2503.75     2492.33    105.75 o 
  -1  13   5      133.65      180.07     22.83 o 
   0  13   5     4111.53     3939.64    305.85 o 
   1  13   5       84.59      133.90     36.66 o 
   2  13   5     6051.34     5900.58    233.45 o 
   3  13   5       13.29       19.81     18.44 o 
   4  13   5     2985.62     2750.14    149.57 o 
   5  13   5      320.75      318.67     24.73 o 
   6  13   5     1118.62     1134.61     49.04 o 
   7  13   5     1262.16     1210.53     65.74 o 
   8  13   5     1135.00     1104.91     60.61 o 
   9  13   5      283.79      325.91     30.97 o 
  10  13   5     2062.66     2171.51     88.60 o 
  11  13   5        2.91       36.83     28.69 o 
  12  13   5     3656.53     3921.50    165.86 o 
  13  13   5      329.68      286.82     44.67 o 
  14  13   5      281.00      308.59     64.40 o 
  15  13   5      289.34      297.25     57.37 o 
  16  13   5      159.26      130.04    131.80 o 
  17  13   5      331.87      347.03    118.68 o 
  18  13   5      138.39       78.11     44.61 o 
 -17  14   5      449.99      511.48     66.60 o 
 -15  14   5      691.54      694.71     58.62 o 
 -14  14   5       37.43        5.49     43.73 o 
 -13  14   5     1422.27     1476.82     92.50 o 
 -12  14   5       22.17       16.25     32.78 o 
 -11  14   5      781.29      904.53     57.47 o 
 -10  14   5      955.85      984.78     58.65 o 
  -9  14   5     1073.84     1023.64     63.68 o 
  -8  14   5      673.54      699.85     46.31 o 
  -7  14   5      640.88      606.44     46.21 o 
  -6  14   5       44.17       15.64     21.86 o 
  -5  14   5      811.03      842.54     50.04 o 
  -4  14   5      676.25      713.94     48.68 o 
  -3  14   5      946.11      865.64     52.22 o 
  -2  14   5      145.58      140.93     30.05 o 
  -1  14   5     1202.23     1117.47     60.82 o 
   0  14   5      160.14      179.47     26.25 o 
   1  14   5     3953.17     4147.51    165.00 o 
   2  14   5      304.70      309.10     30.42 o 
   3  14   5     2373.82     2404.92     93.11 o 
   4  14   5      225.79      222.13     23.36 o 
   5  14   5      966.72      888.63     45.71 o 
   6  14   5      671.35      777.12     46.67 o 
   7  14   5      104.57      103.32     22.46 o 
   8  14   5      394.98      403.11     34.12 o 
   9  14   5      505.35      496.69     44.83 o 
  10  14   5        1.67       13.69     24.98 o 
  11  14   5     1961.29     2193.73    102.89 o 
  12  14   5        0.25       18.61     30.63 o 
  13  14   5     1701.47     1796.01    135.56 o 
  14  14   5      224.35      211.89     50.74 o 
  15  14   5      561.16      595.80     74.24 o 
  16  14   5      529.66      537.98     67.35 o 
 -16  15   5       19.32      126.95     95.44 o 
 -15  15   5      202.45      338.43    111.74 o 
 -14  15   5      649.62      654.88     59.62 o 
 -13  15   5      204.66      273.78     44.77 o 
 -12  15   5      758.13      744.73    100.75 o 
 -11  15   5        0.39       19.76     30.46 o 
 -10  15   5      389.55      400.89     41.10 o 
  -9  15   5      834.70     1001.90     63.54 o 
  -8  15   5      255.11      199.13     29.93 o 
  -7  15   5      552.85      610.61     44.43 o 
  -6  15   5        3.00       21.07     25.48 o 
  -5  15   5      193.29      191.52     27.78 o 
  -4  15   5      106.83       82.58     26.25 o 
  -3  15   5      647.60      680.95     53.12 o 
  -2  15   5      327.21      274.05     31.07 o 
  -1  15   5       42.38       27.66     25.11 o 
   0  15   5      984.15      900.50     58.99 o 
   1  15   5      258.16      300.24     34.83 o 
   2  15   5      499.89      514.31     35.08 o 
   3  15   5      572.87      588.11     43.35 o 
   4  15   5      246.43      236.25     43.47 o 
   5  15   5      105.58       76.01     19.97 o 
   6  15   5        5.23        3.85     26.30 o 
   7  15   5      533.60      532.48     45.82 o 
   8  15   5       60.69       21.24     24.00 o 
   9  15   5      252.03      291.38     36.99 o 
  10  15   5      537.86      591.83     43.62 o 
  11  15   5        1.36       26.79     33.05 o 
  12  15   5      580.11      552.43    130.60 o 
  13  15   5       17.24      111.87     47.41 o 
  14  15   5      462.23      579.53     73.49 o 
  15  15   5       13.80        8.08     38.43 o 
 -14  16   5      243.73      194.81     60.51 o 
 -13  16   5        1.43        0.00     48.02 o 
 -12  16   5       26.17       60.02     37.13 o 
 -11  16   5      148.00       96.63     33.38 o 
 -10  16   5       22.09       11.42     26.17 o 
  -9  16   5       60.36       48.89     25.92 o 
  -8  16   5      210.12      237.80     35.09 o 
  -7  16   5        4.16       29.81     29.86 o 
  -6  16   5       17.35       27.64     25.37 o 
  -5  16   5       51.03       54.22     27.98 o 
  -4  16   5      453.41      464.81     48.95 o 
  -2  16   5      183.85      207.69     27.88 o 
  -1  16   5       19.97       31.87     29.11 o 
   0  16   5        2.97       25.55     23.97 o 
   1  16   5      120.85      111.52     27.29 o 
   2  16   5      203.23      185.43     33.56 o 
   3  16   5       46.50       96.83     34.38 o 
   4  16   5        7.94       16.64     40.82 o 
   6  16   5       32.67       57.60     28.85 o 
   7  16   5       41.77       20.97     33.54 o 
   8  16   5       22.43       26.20     32.70 o 
   9  16   5       13.43      111.99     65.68 o 
  10  16   5       52.51       73.35     34.91 o 
  11  16   5        9.49       27.22     42.81 o 
  12  16   5       78.73       99.91     48.76 o 
 -12  17   5        6.98       35.25     30.39 o 
 -11  17   5      133.27      180.81     38.93 o 
 -10  17   5        9.14       45.79     52.99 o 
  -9  17   5       13.08       66.03     51.62 o 
  -8  17   5      212.93      194.12     34.22 o 
  -7  17   5      169.98      242.84     55.10 o 
  -6  17   5       68.39       55.57     52.14 o 
  -5  17   5      316.31      306.95     55.05 o 
  -4  17   5      113.49      154.15     79.63 o 
  -2  17   5       68.70       62.16     34.50 o 
  -1  17   5      120.19      106.17     30.62 o 
   0  17   5      217.95      195.91     37.62 o 
   1  17   5       96.29      124.04     45.79 o 
   2  17   5       98.43      115.46     42.80 o 
   3  17   5      339.71      460.27     43.30 o 
   4  17   5      167.81      187.49     37.61 o 
   5  17   5       30.86       68.62     38.44 o 
   6  17   5      157.00      236.61     48.43 o 
   7  17   5       26.83       21.88     31.35 o 
   8  17   5      140.53       66.19     42.64 o 
   9  17   5        1.77       83.18     55.39 o 
  10  17   5       87.92       73.20     36.32 o 
  11  17   5       12.34        3.09     52.14 o 
  -9  18   5      405.73      428.63     65.23 o 
  -8  18   5       33.65       74.47     40.79 o 
  -7  18   5      575.26      612.60     71.76 o 
  -6  18   5       10.80       18.39     35.06 o 
  -5  18   5      479.50      506.81     87.72 o 
  -4  18   5        0.24        6.17     53.85 o 
  -3  18   5      111.26      111.02     42.09 o 
  -2  18   5      285.55      207.91     49.15 o 
  -1  18   5       32.07       16.98     46.13 o 
   0  18   5       46.66       73.42     36.68 o 
   1  18   5      135.52       87.20     30.67 o 
   2  18   5      405.78      423.29     48.88 o 
   3  18   5      413.82      309.51     44.19 o 
   4  18   5      168.61      186.83     42.22 o 
   5  18   5      836.13      857.78     70.13 o 
   6  18   5      148.74       92.45     41.45 o 
   7  18   5      181.90      202.95     45.47 o 
   8  18   5        7.63       35.39     37.39 o 
   9  18   5       44.13       54.75     37.97 o 
  -6  19   5      820.04      909.68     89.88 o 
  -5  19   5        1.81       44.87     44.59 o 
  -4  19   5      163.95      160.85     47.25 o 
  -3  19   5       18.20       72.37     57.62 o 
  -2  19   5      464.50      474.33     70.60 o 
  -1  19   5       77.36      187.85     63.45 o 
   0  19   5      149.98      215.10     48.30 o 
   1  19   5        9.12       28.86     29.18 o 
   2  19   5      535.53      611.21     57.81 o 
   3  19   5       45.63      123.31     65.68 o 
   4  19   5      483.79      651.62     76.28 o 
   5  19   5      137.80      193.91     41.12 o 
 -24   0   6      429.86      482.94     97.58 o 
 -23   0   6        1.63        0.51     51.45 o 
 -22   0   6       15.41       40.13     49.56 o 
 -21   0   6       11.66       49.73     48.88 o 
 -20   0   6       68.42       64.48     42.19 o 
 -19   0   6      867.83      875.59     93.48 o 
 -18   0   6      610.05      626.09     85.58 o 
 -17   0   6    13998.03    14464.81    917.91 o 
 -16   0   6     5046.86     5271.00    342.35 o 
 -15   0   6    16846.51    16744.61    705.24 o 
 -14   0   6     1540.25     1245.24    204.74 o 
 -13   0   6     5044.18     5133.33    274.29 o 
 -12   0   6      708.71      785.56     57.35 o 
 -11   0   6     2944.56     3089.43    219.12 o 
 -10   0   6     5730.11     6083.52    243.34 o 
  -9   0   6     2145.58     1875.95    174.50 o 
  -8   0   6     9987.12    10089.36    342.28 o 
  -7   0   6    40669.20    41651.50   1709.57 o 
  -6   0   6    69054.27    70880.98   3928.64 o 
  -5   0   6    33276.46    35545.61   1958.68 o 
  -4   0   6    49176.84    53134.97   2566.47 o 
  -3   0   6      817.88      943.49    292.40 o 
  -2   0   6    38147.89    40277.79   1940.80 o 
  -1   0   6     4962.59     5170.70    196.29 o 
   0   0   6     7312.75     8882.85    573.26 o 
   1   0   6     6455.11     7300.59    234.79 o 
   2   0   6     7554.84     8465.99    569.14 o 
   3   0   6       73.16       63.89     12.87 o 
   4   0   6    87212.52    77625.28  11994.72 o 
   5   0   6     6050.62     6452.23    379.42 o 
   6   0   6    46636.29    45735.51   1731.21 o 
   7   0   6     4284.21     4471.86    134.02 o 
   8   0   6     1593.14     1250.14     84.67 o 
   9   0   6       85.94       78.73     14.82 o 
  10   0   6      284.16      314.54     30.72 o 
  11   0   6     1175.68     1319.82     79.01 o 
  12   0   6     5767.59     5700.26    214.12 o 
  13   0   6      194.25      475.21    100.41 o 
  14   0   6    11212.81    11291.63    600.87 o 
  15   0   6        0.41       46.88     43.99 o 
  16   0   6    11189.71    10887.49    686.17 o 
  17   0   6       18.16       40.76     39.87 o 
  18   0   6     3169.70     3153.20    224.65 o 
  19   0   6      296.75      230.85     49.32 o 
  20   0   6      105.12       51.56     37.95 o 
  21   0   6       15.57        3.43     45.45 o 
  22   0   6      577.04      474.02     87.81 o 
 -24   1   6     1012.87     1067.33     97.17 o 
 -23   1   6        4.25       60.17     55.14 o 
 -21   1   6       68.67       12.11     28.18 o 
 -20   1   6       16.13       11.95     30.42 o 
 -19   1   6      138.14      162.58     33.18 o 
 -18   1   6     5548.00     5656.67    276.16 o 
 -17   1   6     4177.97     4316.04    230.97 o 
 -16   1   6    13803.24    14190.07    549.03 o 
 -15   1   6     4801.05     4745.94    183.17 o 
 -14   1   6     9476.41     9667.06    357.75 o 
 -13   1   6      435.15      484.87     26.40 o 
 -12   1   6      132.05      164.29     18.22 o 
 -11   1   6      276.75      300.00     42.76 o 
 -10   1   6     2853.17     2792.30    163.97 o 
  -9   1   6     2698.64     2646.48     82.94 o 
  -8   1   6     8052.02     7267.50    649.79 o 
  -7   1   6    17256.15    17302.23    602.15 o 
  -6   1   6    28365.56    29226.31   1072.48 o 
  -5   1   6    43356.73    46009.43   1368.70 o 
  -4   1   6    39618.96    42578.41   1357.43 o 
  -3   1   6    32472.25    32749.88   2022.31 o 
  -2   1   6       20.92        4.81      6.39 o 
  -1   1   6    31555.61    34770.16    953.31 o 
   0   1   6     2156.70     2483.56     50.98 o 
   1   1   6      201.67      276.15     13.49 o 
   2   1   6       14.61       62.46     17.40 o 
   3   1   6    44483.22    45462.31   1796.25 o 
   4   1   6     2219.42     1985.63     82.43 o 
   5   1   6    71753.20    72877.89   2097.44 o 
   6   1   6     1388.60     1379.90     40.38 o 
   7   1   6    16805.41    17569.29    602.94 o 
   8   1   6      149.96      131.82     13.85 o 
   9   1   6       17.48       17.01      8.21 o 
  10   1   6      157.95      178.70     10.52 o 
  11   1   6      829.50      830.45     33.89 o 
  12   1   6        2.70       91.49     30.77 o 
  13   1   6     8701.53     8532.46    287.99 o 
  14   1   6       13.21      105.87     43.26 o 
  15   1   6    14733.18    14831.99    565.98 o 
  16   1   6      345.46      379.40     42.02 o 
  17   1   6     7620.77     7517.54    351.38 o 
  18   1   6        9.41        1.54     53.38 o 
  19   1   6       15.12       12.08     25.18 o 
  20   1   6      123.29      159.90     50.22 o 
  21   1   6       12.98        2.40     66.54 o 
  22   1   6       69.81      110.27     56.25 o 
  23   1   6      469.24      614.66     70.16 o 
 -24   2   6       17.34       65.01     70.23 o 
 -22   2   6        1.83       21.27     47.33 o 
 -21   2   6      884.91      858.76     72.39 o 
 -20   2   6      141.06      120.00     32.45 o 
 -19   2   6      466.21      515.55     44.93 o 
 -18   2   6      965.69      976.72     68.52 o 
 -17   2   6     6598.05     6792.40    281.01 o 
 -16   2   6      541.74      646.53     43.12 o 
 -15   2   6     5092.24     4993.83    198.16 o 
 -14   2   6     2385.63     2254.38    101.44 o 
 -13   2   6      462.80      423.88     26.54 o 
 -12   2   6        8.38       37.21     18.46 o 
 -11   2   6      609.91      509.58     19.28 o 
 -10   2   6      112.95      188.51     10.27 o 
  -9   2   6      278.37      278.21     11.58 o 
  -8   2   6     9396.93    10250.71    439.81 o 
  -7   2   6    12387.49    12634.66    537.24 o 
  -6   2   6    38769.15    39762.81   1163.90 o 
  -5   2   6    16300.30    16952.10    528.16 o 
  -4   2   6    28950.33    29439.77    997.68 o 
  -3   2   6     5515.03     5931.26    219.30 o 
  -2   2   6    19701.04    22250.03    779.31 o 
  -1   2   6     3012.38     3608.13    193.85 o 
   0   2   6      891.73      894.83     80.10 o 
   1   2   6      617.96      710.27     72.55 o 
   2   2   6     3481.67     3361.01     59.34 o 
   3   2   6    24523.53    27002.20    831.85 o 
   4   2   6    19921.87    19537.38    641.47 o 
   5   2   6     3217.52     3199.79     82.10 o 
   6   2   6    18187.69    18074.57    648.66 o 
   7   2   6     4728.95     4953.75    188.15 o 
   8   2   6     3472.46     3541.11     91.46 o 
   9   2   6      943.03     1037.70     44.51 o 
  10   2   6     1122.60     1066.05     39.97 o 
  11   2   6        1.00        4.40      9.71 o 
  12   2   6      890.61      879.92     40.64 o 
  13   2   6      592.89      633.63     37.24 o 
  14   2   6     3254.53     3065.39    156.61 o 
  15   2   6      990.92      897.04     52.83 o 
  16   2   6     4787.93     4669.53    196.30 o 
  17   2   6      273.42      282.65     33.03 o 
  18   2   6     1116.67     1124.84     68.94 o 
  19   2   6       98.38       59.37     28.13 o 
  20   2   6        3.23       52.84     37.17 o 
  21   2   6       13.40       28.98     46.13 o 
  22   2   6      623.53      676.14     70.44 o 
  23   2   6       12.84       54.88     62.77 o 
 -24   3   6      101.47       56.05     51.19 o 
 -23   3   6       14.54       72.03     65.86 o 
 -22   3   6      282.34      267.36     53.04 o 
 -21   3   6        6.86       50.96     43.72 o 
 -20   3   6      308.28      278.17     37.14 o 
 -19   3   6      336.05      476.78     44.85 o 
 -18   3   6      850.17      826.38     50.81 o 
 -17   3   6     2386.21     2471.05    116.65 o 
 -16   3   6     7594.59     7835.91    359.52 o 
 -15   3   6      574.81      598.72     34.71 o 
 -14   3   6      756.33      736.78     35.13 o 
 -13   3   6       92.84       75.96     20.21 o 
 -12   3   6       46.73       27.50     14.89 o 
 -11   3   6     1984.90     2096.33     77.67 o 
 -10   3   6     2123.46     2213.21     79.56 o 
  -9   3   6      242.77      242.24     17.63 o 
  -8   3   6      660.25      925.70     31.27 o 
  -7   3   6     2492.25     2450.48     63.65 o 
  -6   3   6    15307.55    15223.54    413.96 o 
  -5   3   6    18533.01    19705.87    683.67 o 
  -4   3   6    10771.49    11230.25    400.71 o 
  -3   3   6        7.77       54.04     10.98 o 
  -2   3   6      293.06      365.30     13.52 o 
  -1   3   6     1058.98     1178.02     60.73 o 
   0   3   6       99.50       97.69      5.09 o 
   1   3   6       14.30       34.21     14.21 o 
   2   3   6     2101.43     2260.69     66.56 o 
   3   3   6    21583.31    22372.72    705.80 o 
   4   3   6      235.29      216.06     14.77 o 
   5   3   6    17547.51    16098.03    842.99 o 
   6   3   6      264.30      149.52     10.33 o 
   7   3   6      225.16      111.93      8.65 o 
   8   3   6      125.74      101.47      7.72 o 
   9   3   6      814.56      849.79     24.36 o 
  10   3   6      310.73      315.59     20.02 o 
  11   3   6     2409.75     2437.83     87.20 o 
  12   3   6     1301.39     1274.88     50.76 o 
  13   3   6      509.42      561.96     28.19 o 
  14   3   6       31.02       80.54     21.06 o 
  15   3   6     6272.06     6540.54    270.31 o 
  16   3   6      458.37      559.90     37.65 o 
  17   3   6      956.29      940.05     85.53 o 
  18   3   6        9.94       33.00     31.28 o 
  19   3   6       94.94       64.14     31.63 o 
  21   3   6        0.06        1.54     48.53 o 
  23   3   6        1.07       24.56     40.90 o 
 -24   4   6      158.98      228.63     54.89 o 
 -23   4   6      131.40       57.09     43.46 o 
 -21   4   6      301.28      353.29     65.40 o 
 -20   4   6       89.42       93.62     39.68 o 
 -19   4   6       10.01       12.27     23.92 o 
 -18   4   6      241.60      284.87     32.64 o 
 -17   4   6      426.50      456.73     37.16 o 
 -16   4   6     1066.13     1119.64     73.43 o 
 -15   4   6      640.78      626.12     44.97 o 
 -14   4   6       71.32       48.88     20.27 o 
 -13   4   6       78.04       49.71     17.79 o 
 -12   4   6     2270.37     2340.24     94.28 o 
 -11   4   6     3409.70     3236.29    133.42 o 
 -10   4   6       76.54      109.27     12.90 o 
  -9   4   6     1248.80     1110.64     41.05 o 
  -8   4   6        0.43       15.89     11.87 o 
  -7   4   6     4834.98     5245.96    188.66 o 
  -6   4   6     1012.95      894.75     27.33 o 
  -5   4   6     2380.15     2807.16     94.51 o 
  -4   4   6      530.34      530.79     21.01 o 
  -3   4   6     4993.64     5226.81    122.92 o 
  -2   4   6     9051.18     9400.10    212.22 o 
  -1   4   6     7363.58     7671.56    353.19 o 
   0   4   6     1491.79     1648.78     99.67 o 
   1   4   6      552.23      694.60     56.22 o 
   2   4   6     1394.27     2010.79     47.27 o 
   3   4   6      465.29      550.57     34.46 o 
   4   4   6     3839.01     3556.64    101.39 o 
   5   4   6      457.20      471.04     20.82 o 
   6   4   6     3353.54     3343.49    101.72 o 
   7   4   6      745.13      826.17     31.09 o 
   8   4   6      100.03       64.68      9.02 o 
   9   4   6      270.89      306.17     15.37 o 
  10   4   6     1172.53     1150.03     59.09 o 
  11   4   6     2395.38     2219.78    101.08 o 
  12   4   6      197.95      130.13     15.93 o 
  13   4   6      886.11      813.51     46.33 o 
  14   4   6      265.07      199.00     24.45 o 
  15   4   6        2.35       23.22     18.67 o 
  16   4   6     1236.93     1132.91     72.60 o 
  17   4   6       72.17       60.39     22.73 o 
  18   4   6       42.23       46.05     21.42 o 
  19   4   6      201.24      149.47     32.08 o 
  20   4   6      354.71      396.82     47.68 o 
  21   4   6        0.55       21.34     36.29 o 
  22   4   6      322.89      409.94     62.00 o 
  23   4   6        0.98       27.44     56.77 o 
 -22   5   6      409.01      382.06     58.65 o 
 -21   5   6        7.14       51.92     42.27 o 
 -20   5   6      271.36      262.91     33.83 o 
 -19   5   6       61.18       53.58     27.08 o 
 -18   5   6        3.15        6.99     24.46 o 
 -17   5   6        3.58       44.02     26.82 o 
 -16   5   6      130.95      154.01     44.16 o 
 -15   5   6     1289.70     1381.17     69.69 o 
 -14   5   6     1112.78     1058.88     50.02 o 
 -13   5   6      516.75      501.22     31.45 o 
 -12   5   6      519.81      501.57     31.36 o 
 -11   5   6     1831.92     1746.86     75.69 o 
 -10   5   6     7027.62     6454.37    411.87 o 
  -9   5   6      104.67      122.81     12.89 o 
  -8   5   6       27.85       14.38      8.41 o 
  -7   5   6     1865.10     1446.51     61.87 o 
  -6   5   6       47.05       44.86      8.82 o 
  -5   5   6     1871.01     2239.75     70.81 o 
  -4   5   6     1948.69     1733.14     50.99 o 
  -3   5   6     5409.05     5846.92    167.16 o 
  -2   5   6     1220.94     1049.21     36.01 o 
  -1   5   6     1181.10     1118.13     38.08 o 
   0   5   6      982.00      897.92     37.26 o 
   1   5   6     1691.56     1379.01     34.51 o 
   2   5   6      413.16      295.08     16.88 o 
   3   5   6     1336.14     1859.74     35.74 o 
   4   5   6      354.00      358.38     32.21 o 
   5   5   6      122.85      200.06     19.75 o 
   6   5   6     1091.56      858.37     62.00 o 
   7   5   6      484.00      454.67     22.14 o 
   8   5   6        3.70       10.34      9.20 o 
   9   5   6     1789.94     1906.07     66.71 o 
  10   5   6       20.69       11.83     12.63 o 
  11   5   6     3181.24     3034.76    125.58 o 
  12   5   6       68.88       47.47     18.15 o 
  13   5   6      890.81      801.64     43.64 o 
  14   5   6       10.17       37.37     25.60 o 
  15   5   6        0.32        8.39     18.07 o 
  16   5   6      184.41      207.03     26.06 o 
  17   5   6        0.49       18.09     34.31 o 
  18   5   6      408.06      381.67     39.22 o 
  19   5   6      125.53       59.74     25.75 o 
  20   5   6        1.47        8.40     51.96 o 
  21   5   6      144.00      109.50     42.20 o 
  22   5   6      160.47      192.40     49.90 o 
  23   5   6      537.38      432.52     69.63 o 
 -23   6   6      674.91      789.96    105.21 o 
 -22   6   6       49.20       66.54     64.31 o 
 -21   6   6      454.08      504.81     58.05 o 
 -20   6   6        8.92       22.82     27.28 o 
 -19   6   6     1004.85      934.85     82.21 o 
 -18   6   6       17.92       25.06     23.07 o 
 -17   6   6     1075.31     1036.40     68.88 o 
 -16   6   6      725.23      715.84     48.87 o 
 -15   6   6      338.02      348.00     38.98 o 
 -14   6   6     5888.92     6004.65    250.02 o 
 -13   6   6     2053.22     2121.40     83.70 o 
 -12   6   6     7020.57     7000.40    239.89 o 
 -11   6   6      767.77      759.53     34.58 o 
 -10   6   6      140.88      144.05     15.45 o 
  -9   6   6     2661.22     2449.59     87.59 o 
  -8   6   6      557.58      650.97     26.12 o 
  -7   6   6     3406.13     3215.13    136.22 o 
  -6   6   6      131.06      184.68     19.62 o 
  -5   6   6     1475.42     1646.54     43.80 o 
  -4   6   6     2277.96     2154.12     72.84 o 
  -3   6   6      292.43      254.40     13.00 o 
  -2   6   6    24309.91    24453.81    757.77 o 
  -1   6   6      260.73      258.73     16.75 o 
   0   6   6     3419.95     3376.85    144.47 o 
   1   6   6    16036.67    17340.07    512.37 o 
   2   6   6     3707.00     4130.12    129.09 o 
   3   6   6     2859.95     2889.13     99.20 o 
   4   6   6      936.63     1118.90     35.29 o 
   5   6   6     1634.70     2069.59     82.79 o 
   6   6   6     1736.73     1761.70     70.95 o 
   7   6   6      317.60      319.96     17.35 o 
   8   6   6      885.20      830.71     41.46 o 
   9   6   6        6.57       36.94     17.41 o 
  10   6   6     7352.20     6995.50    249.10 o 
  11   6   6     1542.23     1535.29     71.28 o 
  12   6   6     7195.67     7430.83    317.48 o 
  13   6   6      538.25      554.40     37.12 o 
  14   6   6     3231.46     3482.83    147.27 o 
  15   6   6        0.04       24.81     20.76 o 
  16   6   6      307.55      431.55     35.26 o 
  17   6   6      546.00      573.94     46.03 o 
  18   6   6       29.50       17.24     25.21 o 
  19   6   6      204.78      123.47     32.80 o 
  20   6   6     1004.28     1042.33     95.38 o 
  21   6   6       42.26       67.40     60.88 o 
  22   6   6      627.70      660.55     70.24 o 
 -23   7   6      635.22      659.48    116.70 o 
 -22   7   6      765.16      737.60     82.90 o 
 -21   7   6      169.74      283.34     85.23 o 
 -20   7   6      533.53      611.53     57.74 o 
 -19   7   6       38.36       33.71     34.21 o 
 -18   7   6     1174.32     1156.67     67.00 o 
 -17   7   6       11.13       32.96     29.03 o 
 -16   7   6     1157.56     1152.05     65.34 o 
 -15   7   6     1674.55     1746.01     89.53 o 
 -14   7   6     1143.11     1106.31     51.86 o 
 -13   7   6     1487.39     1386.25     59.95 o 
 -12   7   6     3907.83     4083.19    146.90 o 
 -11   7   6     4253.09     4141.57    148.65 o 
 -10   7   6     1775.12     1814.45     68.12 o 
  -9   7   6       87.41       67.29     19.86 o 
  -8   7   6     7582.45     7333.63    300.73 o 
  -7   7   6     1631.67     1745.99     70.99 o 
  -6   7   6      586.62      603.74     23.69 o 
  -5   7   6     7706.10     7887.72    262.26 o 
  -4   7   6      371.11      353.01     19.26 o 
  -3   7   6    13475.63    13562.91    358.84 o 
  -2   7   6      856.28      817.50     34.21 o 
  -1   7   6     9331.86     8740.92    224.17 o 
   0   7   6     1669.52     1396.72     32.91 o 
   1   7   6     4971.64     4559.79    183.09 o 
   2   7   6    15763.39    16002.86    568.17 o 
   3   7   6     8632.94     7344.23    507.49 o 
   4   7   6     3457.63     3468.10     88.46 o 
   5   7   6     6799.06     6325.37    222.42 o 
   6   7   6      122.98       79.71     12.59 o 
   7   7   6     5075.38     5208.53    196.04 o 
   8   7   6       40.58       57.25     12.84 o 
   9   7   6     2555.53     2677.15    100.24 o 
  10   7   6      598.52      494.06     32.67 o 
  11   7   6     5800.85     5532.89    216.36 o 
  12   7   6      626.18      578.20     36.55 o 
  13   7   6     2286.78     2025.23     92.65 o 
  14   7   6      480.23      446.20     40.16 o 
  15   7   6     2921.68     2927.24    123.44 o 
  16   7   6      287.46      293.35     31.07 o 
  17   7   6      330.35      346.74     32.69 o 
  18   7   6      125.33       54.70     27.26 o 
  19   7   6      691.49      712.42     62.42 o 
  21   7   6     1516.19     1591.78    126.94 o 
  22   7   6       16.16       61.27     65.34 o 
 -22   8   6      230.18      338.45     90.81 o 
 -21   8   6      453.28      589.75     75.37 o 
 -20   8   6       11.04       37.04     54.71 o 
 -19   8   6     1356.96     1381.14    114.79 o 
 -18   8   6      121.70      130.37     33.77 o 
 -17   8   6     2856.34     2881.56    236.27 o 
 -16   8   6      446.87      394.50     37.49 o 
 -15   8   6     1287.06     1385.99     66.03 o 
 -14   8   6     5230.07     5197.97    188.34 o 
 -13   8   6      343.48      339.16     25.07 o 
 -12   8   6     5146.13     4909.45    181.37 o 
 -11   8   6     2625.18     2615.08    105.94 o 
 -10   8   6     1962.46     1822.43     73.06 o 
  -9   8   6     1967.38     2009.00     85.72 o 
  -8   8   6       59.03       74.30     14.54 o 
  -7   8   6    10270.25    10615.82    337.65 o 
  -6   8   6     7976.38     7685.39    272.76 o 
  -5   8   6     2867.59     2807.94     90.49 o 
  -4   8   6     7040.17     6319.04    185.13 o 
  -3   8   6      719.77      694.19     25.37 o 
  -2   8   6     7209.01     6432.65    310.65 o 
  -1   8   6     1497.18     1512.24     42.34 o 
   0   8   6     4277.85     4408.31    152.01 o 
   1   8   6     9291.38     9487.57    309.01 o 
   2   8   6     4839.11     5254.95    166.33 o 
   3   8   6     8394.08     8771.26    263.16 o 
   4   8   6     5850.46     6176.11    211.98 o 
   5   8   6      147.77       94.73     15.96 o 
   6   8   6     8300.95     8513.56    276.56 o 
   7   8   6     2325.42     2273.87     91.67 o 
   8   8   6     5023.78     5019.93    185.58 o 
   9   8   6     1023.93      984.33     46.48 o 
  10   8   6     6489.31     6434.93    247.41 o 
  11   8   6     1026.12     1071.90     53.74 o 
  12   8   6     4349.56     4804.72    197.42 o 
  13   8   6      635.87      606.16     41.90 o 
  14   8   6     3847.32     3957.98    154.49 o 
  15   8   6       33.87       31.65     21.54 o 
  16   8   6      945.66     1021.69     59.79 o 
  17   8   6      136.48       86.76     24.90 o 
  18   8   6      498.19      574.24     52.98 o 
  19   8   6      109.77       92.42     91.32 o 
  20   8   6     1170.99     1256.91    103.58 o 
 -21   9   6        1.36       26.71     40.12 o 
 -20   9   6      561.06      621.70     90.21 o 
 -19   9   6        5.25       17.11     36.10 o 
 -18   9   6     1178.74     1231.12     88.17 o 
 -17   9   6       71.95       42.64     24.91 o 
 -16   9   6     1782.06     1838.26     92.11 o 
 -15   9   6     2147.69     2108.07    136.60 o 
 -14   9   6      854.41      833.13     49.33 o 
 -13   9   6     1889.69     1867.46    108.10 o 
 -12   9   6      512.66      511.29     37.37 o 
 -11   9   6      362.67      378.85     28.50 o 
 -10   9   6     3242.70     3299.53    115.80 o 
  -9   9   6     1801.85     1916.39     75.96 o 
  -8   9   6     5572.37     5475.86    213.74 o 
  -7   9   6        4.11       41.39     12.43 o 
  -6   9   6     3864.79     3554.88    127.89 o 
  -5   9   6     8578.98     8285.16    239.94 o 
  -4   9   6       11.75       11.56     11.82 o 
  -3   9   6     9964.45     9554.44    300.44 o 
  -2   9   6       24.19       23.41     10.74 o 
  -1   9   6     1047.17      849.10     52.45 o 
   0   9   6     2244.18     2175.19     83.82 o 
   1   9   6     2400.25     2288.67     65.57 o 
   2   9   6     7486.48     7120.45    208.90 o 
   3   9   6     5914.03     5639.83    204.20 o 
   4   9   6     1509.34     1605.45     83.22 o 
   5   9   6     6482.20     6465.06    227.73 o 
   6   9   6      302.79      237.58     17.87 o 
   7   9   6     2616.01     2447.53     98.66 o 
   8   9   6      392.82      414.39     26.21 o 
   9   9   6     1891.82     2024.74     90.63 o 
  10   9   6      327.07      318.31     42.43 o 
  11   9   6     4179.20     4306.27    168.47 o 
  12   9   6     2177.64     2098.39     94.21 o 
  13   9   6     3664.48     3562.73    151.74 o 
  14   9   6      145.01      100.43     25.82 o 
  15   9   6     2464.85     2599.21    112.87 o 
  16   9   6      190.74      159.84     27.63 o 
  17   9   6      959.43      956.57     62.58 o 
  18   9   6       97.55       26.47     33.25 o 
  19   9   6      134.99      127.94     54.71 o 
  20   9   6      119.84      267.02     71.51 o 
  21   9   6      579.36      768.65    111.99 o 
 -21  10   6      191.33      233.61     50.10 o 
 -20  10   6      116.77      148.22     43.45 o 
 -19  10   6     1050.07      705.72    418.88 o 
 -18  10   6        9.85       94.05    103.67 o 
 -17  10   6      893.17      993.45     77.62 o 
 -16  10   6      230.98      209.43     29.91 o 
 -15  10   6     1101.76     1162.78     61.55 o 
 -14  10   6     1873.28     1862.07     99.95 o 
 -13  10   6      136.00      160.74     23.75 o 
 -12  10   6      710.95      665.55     36.39 o 
 -11  10   6        6.43        9.88     19.19 o 
 -10  10   6      100.45       57.87     16.03 o 
  -9  10   6     3761.18     3823.00    152.67 o 
  -8  10   6      134.59      154.43     14.27 o 
  -7  10   6     6446.30     6358.59    197.10 o 
  -6  10   6      316.80      353.09     24.21 o 
  -5  10   6      758.28      700.33     32.61 o 
  -4  10   6     6659.99     6564.36    208.55 o 
  -3  10   6     1429.89     1329.96     62.99 o 
  -2  10   6     5751.67     5516.52    184.90 o 
  -1  10   6       19.40       91.18     31.72 o 
   0  10   6     1537.69     1486.76     44.27 o 
   1  10   6     1743.99     1766.81     54.47 o 
   2  10   6      885.16      912.35     52.07 o 
   3  10   6     3805.90     3732.21    148.51 o 
   4  10   6     4800.57     5076.79    164.70 o 
   5  10   6       28.11        9.12     15.01 o 
   6  10   6     1830.27     1849.40     76.32 o 
   7  10   6      883.52      931.09     38.77 o 
   8  10   6      296.49      297.64     23.10 o 
   9  10   6     1334.42     1193.27     52.81 o 
  10  10   6      228.07      247.59     31.37 o 
  11  10   6      455.08      450.89     34.87 o 
  12  10   6     2406.75     2459.76    105.41 o 
  13  10   6      783.01      797.57     50.24 o 
  14  10   6     1000.20      932.46     60.00 o 
  15  10   6       38.35       46.74     25.87 o 
  16  10   6      832.41      797.70     59.12 o 
  17  10   6      194.93      271.64     54.11 o 
  18  10   6      605.97      573.38     68.07 o 
  19  10   6      343.18      464.24     91.24 o 
  20  10   6      210.14      466.82     95.35 o 
 -20  11   6       47.01       77.99     43.88 o 
 -19  11   6        5.28       92.98     43.70 o 
 -18  11   6      564.33      636.71    103.33 o 
 -17  11   6        6.93        0.51     44.07 o 
 -16  11   6      171.66      129.00     27.25 o 
 -15  11   6      482.74      526.43     39.33 o 
 -14  11   6      151.34      246.29     29.81 o 
 -13  11   6      475.84      440.96     37.83 o 
 -12  11   6      160.47      249.89     33.29 o 
 -11  11   6       12.84       26.15     23.92 o 
 -10  11   6      221.21      181.47     25.22 o 
  -9  11   6      190.04      169.77     23.67 o 
  -8  11   6     1774.82     1631.93     73.88 o 
  -7  11   6     1557.33     1535.35     65.86 o 
  -6  11   6     1248.82     1073.18     48.40 o 
  -5  11   6     2800.26     2503.95     83.65 o 
  -4  11   6       12.68       37.75     12.94 o 
  -3  11   6      669.96      681.83     33.88 o 
  -2  11   6     1718.39     1564.71     57.45 o 
  -1  11   6     1029.18      949.99     43.62 o 
   0  11   6       29.88       60.07     17.45 o 
   1  11   6      133.47      181.10     23.99 o 
   2  11   6     3240.39     3268.13    125.44 o 
   3  11   6     1070.88     1099.14     45.38 o 
   4  11   6     1109.88     1069.23     46.11 o 
   5  11   6     3624.59     3239.02    222.97 o 
   6  11   6        1.06       31.42     22.16 o 
   7  11   6     1977.83     2034.49     78.95 o 
   8  11   6        9.79       58.96     18.36 o 
   9  11   6       81.17       85.63     20.52 o 
  10  11   6      119.01      126.37     20.52 o 
  11  11   6       82.57       74.54     22.88 o 
  12  11   6      332.93      244.31     43.50 o 
  13  11   6      392.15      456.42     44.25 o 
  14  11   6       55.20       24.38     26.44 o 
  15  11   6      616.37      570.40     49.16 o 
  16  11   6       36.40       32.93     50.08 o 
  17  11   6      405.24      478.10     61.49 o 
  18  11   6       47.21      152.80     63.97 o 
  19  11   6        0.36        3.09     52.48 o 
 -18  12   6        4.97       63.45     53.34 o 
 -17  12   6      410.49      352.78     92.09 o 
 -16  12   6       47.40       38.77     29.90 o 
 -15  12   6       13.56       63.74     28.66 o 
 -14  12   6       87.02       89.58     61.16 o 
 -13  12   6      159.89      115.92     29.55 o 
 -12  12   6       12.01       54.88     47.85 o 
 -11  12   6      127.24      102.94     23.65 o 
 -10  12   6       36.30       57.22     22.85 o 
  -9  12   6       13.01       85.00     26.90 o 
  -8  12   6        9.11       65.97     25.31 o 
  -7  12   6      358.49      415.70     29.09 o 
  -6  12   6      810.61      871.28     41.19 o 
  -5  12   6        7.02       22.63     26.81 o 
  -4  12   6      112.09      116.77     16.47 o 
  -3  12   6       64.14      108.36     13.91 o 
  -2  12   6      295.25      293.57     21.93 o 
  -1  12   6      280.59      275.78     23.41 o 
   0  12   6        0.06       15.01     17.95 o 
   1  12   6      479.26      566.31     34.53 o 
   2  12   6       91.39       76.73     15.06 o 
   3  12   6     1822.15     1603.29    115.28 o 
   4  12   6      137.52      170.39     20.64 o 
   5  12   6      211.80      184.10     20.11 o 
   6  12   6      508.55      435.85     30.69 o 
   7  12   6        0.16       17.05     17.26 o 
   8  12   6        0.01       17.04     20.04 o 
   9  12   6       45.90       52.20     21.95 o 
  10  12   6      327.74      358.73     32.07 o 
  11  12   6      125.61      134.93     33.47 o 
  12  12   6      133.76      182.22     45.77 o 
  13  12   6       12.47       42.56     38.26 o 
  14  12   6      119.87      126.58     36.18 o 
  15  12   6      141.20      149.26     42.80 o 
  16  12   6      326.71      328.85     54.74 o 
  17  12   6       15.62        2.57     58.48 o 
  18  12   6       22.74        4.56     36.59 o 
 -17  13   6        0.39       26.90     34.43 o 
 -15  13   6       59.09       73.23     51.45 o 
 -14  13   6      131.21      101.36     46.69 o 
 -13  13   6       61.39       59.37     31.74 o 
 -12  13   6      593.06      555.46     45.65 o 
 -11  13   6      437.40      367.23     36.80 o 
 -10  13   6       45.18       58.63     22.09 o 
  -9  13   6       48.09       68.16     25.43 o 
  -8  13   6       13.83       23.48     19.04 o 
  -7  13   6        2.54       28.97     30.10 o 
  -6  13   6       22.68       22.09     26.41 o 
  -5  13   6      125.18       76.33     19.95 o 
  -4  13   6       13.23       28.93     17.94 o 
  -3  13   6      122.93      143.98     19.02 o 
  -2  13   6      906.75      806.13     39.17 o 
  -1  13   6     1120.91     1043.18     46.26 o 
   0  13   6      475.73      456.80     32.59 o 
   1  13   6       10.83       56.79     20.61 o 
   2  13   6       98.22      121.58     25.25 o 
   3  13   6      109.20       82.43     17.46 o 
   4  13   6       13.97       40.92     19.57 o 
   5  13   6      198.86      190.19     23.12 o 
   6  13   6       93.66      103.88     17.51 o 
   7  13   6      140.91      160.12     29.38 o 
   8  13   6        0.07       23.85     21.26 o 
   9  13   6      842.04      794.37     53.13 o 
  10  13   6      432.77      463.59     41.55 o 
  11  13   6      550.45      549.74     48.75 o 
  12  13   6       37.77       43.66     38.63 o 
  13  13   6        9.94       36.28     43.49 o 
  14  13   6        1.04       71.00     63.80 o 
  15  13   6        1.21        1.54     49.22 o 
  16  13   6      163.14      143.65     61.74 o 
  17  13   6        0.10       44.49     42.70 o 
 -17  14   6      229.47      356.37     46.41 o 
 -16  14   6        5.19       10.70     29.03 o 
 -15  14   6       68.26       82.35     40.07 o 
 -14  14   6       57.01       77.75     73.83 o 
 -13  14   6      641.54      815.40     62.86 o 
 -12  14   6      694.89      650.39     61.57 o 
 -11  14   6     1398.95     1436.46     79.78 o 
 -10  14   6      128.73      173.20     32.27 o 
  -9  14   6     1024.79      970.28     62.48 o 
  -8  14   6       33.70       70.85     28.24 o 
  -7  14   6      171.76      143.76     26.82 o 
  -6  14   6      168.85      158.44     25.36 o 
  -5  14   6       53.40       80.86     31.67 o 
  -4  14   6     1557.60     1444.35     71.64 o 
  -3  14   6        0.67       13.14     28.02 o 
  -2  14   6     1574.26     1575.75     74.80 o 
  -1  14   6       36.48       47.07     22.06 o 
   0  14   6     1613.82     1630.47     82.41 o 
   1  14   6     1606.17     1527.55     67.20 o 
   2  14   6      779.46      864.55     43.20 o 
   3  14   6      390.93      327.57     35.12 o 
   4  14   6      336.15      369.18     33.13 o 
   5  14   6       12.82        2.23     41.33 o 
   6  14   6      245.86      285.37     29.88 o 
   7  14   6       10.49       23.73     24.15 o 
   8  14   6     1424.20     1457.59     72.77 o 
   9  14   6      112.95      136.16     27.84 o 
  10  14   6     1302.57     1494.77     78.48 o 
  11  14   6      156.24      207.07     38.65 o 
  12  14   6      910.11      999.00     93.13 o 
  13  14   6        4.52       59.00     57.97 o 
  14  14   6       36.23       52.51     46.65 o 
  15  14   6       40.64       75.00     43.16 o 
  16  14   6       71.14       87.13     77.60 o 
 -15  15   6      392.43      424.33     49.27 o 
 -14  15   6      381.55      446.23     74.94 o 
 -13  15   6      988.30      964.09     76.35 o 
 -12  15   6      827.96      777.06     65.58 o 
 -11  15   6      817.39      821.96     64.19 o 
 -10  15   6     1791.17     1910.50    101.75 o 
  -9  15   6      160.67      212.99     31.41 o 
  -8  15   6      555.27      576.66     44.02 o 
  -7  15   6       41.93       49.87     24.04 o 
  -6  15   6      182.27      159.21     26.46 o 
  -5  15   6      403.64      390.59     37.77 o 
  -4  15   6      222.03      189.90     40.15 o 
  -3  15   6     2005.59     2186.69    119.40 o 
  -2  15   6      172.46      174.39     55.62 o 
  -1  15   6     1440.14     1426.47     74.98 o 
   0  15   6     1217.41     1253.29     78.64 o 
   1  15   6      701.87      706.08     56.38 o 
   2  15   6      910.02      952.77     57.66 o 
   3  15   6     1657.88     1670.36    100.60 o 
   4  15   6        6.24       29.65     27.90 o 
   5  15   6      326.45      322.14     29.36 o 
   6  15   6       15.74       96.84     60.50 o 
   7  15   6      788.08      708.72     77.87 o 
   8  15   6        4.03        8.54     28.05 o 
   9  15   6     1863.44     2018.64     96.06 o 
  10  15   6      211.93      205.43     35.95 o 
  11  15   6     1084.07     1209.65    106.19 o 
  12  15   6      414.77      432.56     67.95 o 
  13  15   6     2458.05     2850.69    188.93 o 
  14  15   6       10.09       86.09     66.03 o 
  15  15   6      301.78      350.77     63.82 o 
 -14  16   6      753.13      835.81     69.54 o 
 -13  16   6      294.50      326.20     46.30 o 
 -12  16   6      724.89      798.74     88.34 o 
 -11  16   6      775.01      785.44     62.86 o 
 -10  16   6      438.28      465.44     65.86 o 
  -9  16   6      793.10      818.45     67.18 o 
  -8  16   6      185.71      167.06     35.74 o 
  -7  16   6      615.38      678.26     59.51 o 
  -6  16   6      387.62      387.91     55.84 o 
  -5  16   6      478.28      462.53     59.37 o 
  -4  16   6     2040.14     2049.52    145.67 o 
  -2  16   6     1371.85     1414.98    111.28 o 
  -1  16   6      756.57      763.79     60.42 o 
   0  16   6     1057.43     1131.61     75.19 o 
   1  16   6     1382.95     1518.17     91.64 o 
   2  16   6      324.49      253.00     88.17 o 
   3  16   6      761.04      852.62     54.56 o 
   4  16   6      699.55      614.51     53.21 o 
   6  16   6     1212.21     1279.31     83.29 o 
   7  16   6        3.73       23.15     57.97 o 
   8  16   6      899.96      880.72     65.89 o 
   9  16   6      148.36      149.57     58.00 o 
  10  16   6     1235.46     1320.55     91.09 o 
  11  16   6      186.88      149.64     76.66 o 
  12  16   6     1024.35     1169.60    106.82 o 
  13  16   6       23.89        3.41     40.13 o 
 -12  17   6      302.89      332.51     57.80 o 
 -11  17   6      416.28      389.98     68.77 o 
 -10  17   6      614.78      731.57     80.86 o 
  -9  17   6      127.64      202.09     48.05 o 
  -8  17   6      400.26      388.32     58.67 o 
  -7  17   6      349.59      453.31     65.52 o 
  -6  17   6      597.26      644.43     73.11 o 
  -5  17   6     1054.02     1252.20    102.60 o 
  -4  17   6       13.39       11.12     32.34 o 
  -3  17   6      870.73      831.04     84.48 o 
  -2  17   6      146.55       94.17     38.36 o 
  -1  17   6      771.24      827.76     63.65 o 
   0  17   6      482.98      516.55     50.41 o 
   1  17   6      501.20      569.66     53.21 o 
   2  17   6      969.39     1046.70     75.04 o 
   3  17   6      796.26      849.39     54.82 o 
   4  17   6      148.40      149.23     32.96 o 
   5  17   6     1285.23     1358.63    111.35 o 
   6  17   6      171.38      207.54     79.57 o 
   7  17   6      224.22      247.24     40.22 o 
   8  17   6       11.89       34.47     62.77 o 
   9  17   6      409.68      461.41     50.79 o 
  10  17   6      124.48       67.25     51.45 o 
  11  17   6      257.92      258.27     56.33 o 
  -9  18   6      437.26      579.95     71.36 o 
  -8  18   6        0.61       35.89     36.44 o 
  -7  18   6      212.32      264.18     54.06 o 
  -6  18   6       81.28       98.58     46.13 o 
  -5  18   6        0.18       36.61     40.67 o 
  -4  18   6      270.01      228.89     51.93 o 
  -3  18   6       10.06       36.87     51.11 o 
  -2  18   6      385.96      406.04     71.00 o 
  -1  18   6       63.02       33.07     34.55 o 
   0  18   6      229.80      184.39     35.92 o 
   1  18   6      223.01      176.27     36.74 o 
   2  18   6      221.56      182.20     38.20 o 
   3  18   6      417.11      375.07     46.95 o 
   4  18   6      152.68      178.15     36.83 o 
   5  18   6        4.58       16.99     29.20 o 
   6  18   6      459.34      433.08     60.89 o 
   7  18   6       56.50       87.41     42.03 o 
   8  18   6      462.76      505.51     56.70 o 
  -5  19   6       29.35       39.51     39.71 o 
  -4  19   6       20.26       54.19     57.79 o 
  -3  19   6      269.86      312.61     53.98 o 
  -2  19   6       22.63       25.78     37.95 o 
  -1  19   6      273.56      398.37     61.17 o 
   0  19   6      158.08      178.09     48.92 o 
   1  19   6       55.11       64.47     33.93 o 
   2  19   6       79.01      105.59     35.99 o 
   3  19   6      334.98      288.87    107.44 o 
   4  19   6       77.44       85.72     37.01 o 
   5  19   6       64.48      110.09     37.23 o 
 -24   1   7       23.37       30.87     57.28 o 
 -23   1   7      164.44      140.31     47.48 o 
 -22   1   7        1.20        1.03     48.53 o 
 -21   1   7      142.19      129.67     37.54 o 
 -20   1   7       12.33       45.79     67.23 o 
 -19   1   7      113.39       98.31     29.53 o 
 -18   1   7       64.74      118.73     32.72 o 
 -17   1   7      828.73      990.15     68.81 o 
 -16   1   7      170.13      243.25     24.76 o 
 -15   1   7      490.87      487.50     38.59 o 
 -14   1   7       10.88       15.84     14.51 o 
 -13   1   7      483.82      515.75     28.41 o 
 -12   1   7      713.89      669.07     43.37 o 
 -11   1   7      122.58      117.74     16.97 o 
 -10   1   7      907.82      998.02     48.88 o 
  -9   1   7       69.75      112.27     12.12 o 
  -8   1   7        0.44        1.99     10.41 o 
  -7   1   7      419.90      335.72     38.91 o 
  -6   1   7      110.30      105.27     24.90 o 
  -5   1   7    10041.95     9838.34    259.48 o 
  -4   1   7     2530.80     2884.35    117.04 o 
  -3   1   7     1020.48     1120.84     28.97 o 
  -2   1   7     3358.47     3817.15    187.97 o 
  -1   1   7    46783.46    51357.12   1701.25 o 
   0   1   7    21818.76    24108.70    620.05 o 
   1   1   7     5089.06     5347.88    148.60 o 
   2   1   7      844.66      947.14     52.99 o 
   3   1   7    22720.98    23372.46    738.14 o 
   4   1   7      693.75      645.31     30.79 o 
   5   1   7      362.76      250.65     11.36 o 
   6   1   7       72.16      190.12     20.95 o 
   7   1   7      304.80      341.65     16.48 o 
   8   1   7        1.90        3.36      9.35 o 
   9   1   7      114.95      137.33     20.06 o 
  10   1   7      177.45      161.90     16.38 o 
  11   1   7      156.29      180.72     15.37 o 
  12   1   7        4.77       20.34     10.92 o 
  13   1   7     1313.81     1334.69     56.40 o 
  14   1   7     2826.31     2880.93     96.73 o 
  15   1   7      316.80      339.52     32.58 o 
  16   1   7      514.37      535.15     52.30 o 
  17   1   7       55.16       79.76     32.05 o 
  18   1   7      201.57      217.90     62.33 o 
  19   1   7       13.82       23.34     27.90 o 
  20   1   7       30.86       36.87     67.40 o 
  21   1   7        0.46        1.54     44.25 o 
  22   1   7      261.86      303.88     55.05 o 
  23   1   7      173.18      180.44     49.11 o 
 -24   2   7     1227.63     1247.61    107.85 o 
 -23   2   7        5.25       10.63     54.02 o 
 -22   2   7      422.58      292.59     52.75 o 
 -21   2   7        3.71       62.09     38.20 o 
 -20   2   7      148.03      120.22     32.74 o 
 -19   2   7        3.59       29.11     24.98 o 
 -18   2   7      986.28     1013.48     69.13 o 
 -17   2   7      396.90      447.98     39.55 o 
 -16   2   7     1739.99     1662.52     75.48 o 
 -15   2   7       36.69       65.42     20.62 o 
 -14   2   7     8514.85     8089.02    324.60 o 
 -13   2   7      220.83      203.07     20.32 o 
 -12   2   7      113.79       98.28     13.19 o 
 -11   2   7       95.66       73.05     10.70 o 
 -10   2   7     1222.63     1235.01     51.49 o 
  -9   2   7       44.26       90.02      9.08 o 
  -8   2   7     7070.11     6608.61    175.89 o 
  -7   2   7      573.14      550.55     39.80 o 
  -6   2   7     3402.96     3124.72    135.62 o 
  -5   2   7     1374.02     1180.79     43.76 o 
  -4   2   7    16930.39    17572.35    546.73 o 
  -3   2   7     4528.86     4686.51    126.85 o 
  -2   2   7     6995.89     7628.95    203.74 o 
  -1   2   7     8105.83     8625.54    264.48 o 
   0   2   7     4323.52     4994.04    159.40 o 
   1   2   7     1789.23     1830.51     56.60 o 
   2   2   7    38996.79    42626.79   1469.19 o 
   3   2   7     2303.32     2324.28     84.46 o 
   4   2   7     7472.79     8138.75    289.67 o 
   5   2   7     9506.39     9646.67    250.91 o 
   6   2   7     1841.82     1697.39     39.23 o 
   7   2   7     2408.52     2506.10    101.13 o 
   8   2   7     3495.03     3618.25    123.21 o 
   9   2   7      901.12     1027.07     35.87 o 
  10   2   7      159.68      182.15     12.33 o 
  11   2   7        1.74        5.56     10.79 o 
  12   2   7     7240.21     6902.89    211.54 o 
  13   2   7     6008.32     5832.92    219.96 o 
  14   2   7     1496.02     1429.15     62.63 o 
  15   2   7     3339.26     3384.33    145.26 o 
  16   2   7      422.23      382.60     36.18 o 
  17   2   7     1770.63     1799.43     93.46 o 
  18   2   7       19.32      103.07     50.08 o 
  19   2   7       58.64       23.08     35.19 o 
  20   2   7       18.19       42.13     47.50 o 
  21   2   7        6.33        6.69     46.13 o 
  22   2   7      147.86       89.26     44.17 o 
  23   2   7      811.91      781.99     82.20 o 
 -24   3   7        0.91       57.62     45.40 o 
 -23   3   7     1455.27     1554.46    128.33 o 
 -22   3   7        3.59        5.32     49.05 o 
 -21   3   7       37.35       27.01     31.57 o 
 -20   3   7        1.61        8.34     30.94 o 
 -19   3   7      699.48      752.40     60.08 o 
 -18   3   7      615.65      634.12     46.43 o 
 -17   3   7     2961.79     3148.15    147.34 o 
 -16   3   7     1989.91     2003.44     83.27 o 
 -15   3   7     6535.97     6424.09    265.17 o 
 -14   3   7      149.92      142.29     20.82 o 
 -13   3   7     6648.08     6881.73    269.75 o 
 -12   3   7     2092.06     2141.99     96.47 o 
 -11   3   7      839.48      950.34     38.08 o 
 -10   3   7      387.63      386.84     18.57 o 
  -9   3   7     2459.89     2458.84     90.45 o 
  -8   3   7      290.19      297.27     19.08 o 
  -7   3   7    17597.02    16759.88    535.38 o 
  -6   3   7      110.57      116.36     12.55 o 
  -5   3   7    37060.20    36471.81   1038.45 o 
  -4   3   7     3318.85     3370.87    144.59 o 
  -3   3   7     7822.86     7770.18    267.76 o 
  -2   3   7     5680.43     6123.07    152.35 o 
  -1   3   7     3243.36     3245.07    105.97 o 
   0   3   7     4026.42     4429.89    142.12 o 
   1   3   7     6207.87     6168.54    240.03 o 
   2   3   7     1267.09     1341.63     72.74 o 
   3   3   7    20378.00    21260.60    785.79 o 
   4   3   7     2299.74     2082.69     46.46 o 
   5   3   7    18889.36    18827.21    516.58 o 
   6   3   7    21088.14    21339.19    692.55 o 
   7   3   7     3058.76     3236.48    102.22 o 
   8   3   7     3338.55     3271.40    102.67 o 
   9   3   7       84.39       53.68      8.86 o 
  10   3   7       79.69       83.10     10.75 o 
  11   3   7     3339.54     3578.74    142.65 o 
  12   3   7      410.50      406.19     22.44 o 
  13   3   7     1806.67     1912.10     73.26 o 
  14   3   7     5644.50     5545.17    210.39 o 
  15   3   7     2087.12     2264.42     95.45 o 
  16   3   7     5405.43     5770.29    256.04 o 
  17   3   7      228.45      257.50     33.17 o 
  18   3   7      658.73      759.43     60.74 o 
  19   3   7       29.18       89.12     49.31 o 
  20   3   7       96.91       95.56     34.18 o 
  21   3   7      455.10      457.30     79.23 o 
  22   3   7     1138.66     1235.69    137.63 o 
  23   3   7      525.15      655.57    114.99 o 
 -24   4   7      758.87      855.42     93.21 o 
 -23   4   7       75.47       51.43     52.74 o 
 -22   4   7      667.08      783.10     83.61 o 
 -21   4   7        5.04       10.98     35.50 o 
 -20   4   7       75.86      109.17     40.16 o 
 -19   4   7      259.73      227.29     31.80 o 
 -18   4   7     1356.35     1382.95     74.59 o 
 -17   4   7      345.36      323.66     32.83 o 
 -16   4   7    10595.98    10815.91    459.17 o 
 -15   4   7       94.62      174.60     23.73 o 
 -14   4   7    10007.88     9927.43    402.63 o 
 -13   4   7       15.40       30.93     20.20 o 
 -12   4   7     1346.08     1415.23     56.60 o 
 -11   4   7       86.36       82.18     14.01 o 
 -10   4   7     1134.48     1091.97     39.40 o 
  -9   4   7       71.99       88.03     10.24 o 
  -8   4   7    12006.66    12090.17    443.24 o 
  -7   4   7      305.20      398.36     30.85 o 
  -6   4   7    34925.39    34771.44    994.15 o 
  -5   4   7     6187.83     6350.13    207.69 o 
  -4   4   7     5561.99     5561.73    171.16 o 
  -3   4   7     4014.62     4263.20    118.32 o 
  -2   4   7     1810.81     1956.13     61.14 o 
  -1   4   7      280.19      303.97     13.80 o 
   0   4   7      122.40      122.54     11.43 o 
   1   4   7      624.86      645.52     20.78 o 
   2   4   7    16472.72    17267.79    568.09 o 
   3   4   7     9116.41     9247.28    297.93 o 
   4   4   7    23304.09    23174.87    636.72 o 
   5   4   7    14045.13    14403.84    490.84 o 
   6   4   7     9963.84     9214.85    324.18 o 
   7   4   7     3645.13     3618.06     92.38 o 
   8   4   7      582.92      463.06     21.98 o 
   9   4   7       31.70       18.69      8.30 o 
  10   4   7        6.07       23.42     20.15 o 
  11   4   7      253.12      254.71     20.34 o 
  12   4   7     4914.14     4735.82    194.49 o 
  13   4   7     4382.06     4178.04    201.27 o 
  14   4   7     8447.93     8028.20    381.26 o 
  15   4   7     9357.06     9575.21    402.94 o 
  16   4   7      451.68      481.42     54.83 o 
  17   4   7     2691.53     2846.57    142.56 o 
  18   4   7      131.73       75.74     28.19 o 
  19   4   7       59.76       36.75     27.98 o 
  20   4   7       83.17       84.88     41.48 o 
  21   4   7        5.78       26.29     36.69 o 
  22   4   7       70.32       12.19     38.17 o 
  23   4   7     1350.10     1570.98    122.54 o 
 -23   5   7      472.09      495.85     64.44 o 
 -22   5   7      147.74      108.31     44.61 o 
 -21   5   7        6.60       26.41     51.79 o 
 -20   5   7        5.25        5.49     46.99 o 
 -19   5   7     1265.63     1331.77     71.64 o 
 -18   5   7      168.70      190.67     28.41 o 
 -17   5   7     5228.28     5344.73    232.20 o 
 -16   5   7        7.97       61.75     25.04 o 
 -15   5   7    12923.62    13298.17    453.06 o 
 -14   5   7     1986.84     2139.97    108.30 o 
 -13   5   7     6640.03     6278.01    246.56 o 
 -12   5   7      523.92      570.40     30.64 o 
 -11   5   7       12.19       19.86     12.32 o 
 -10   5   7       34.17       54.78     11.78 o 
  -9   5   7     1790.64     1816.23     64.17 o 
  -8   5   7      504.40      456.68     55.79 o 
  -7   5   7    24727.16    23421.45    722.44 o 
  -6   5   7      338.61      247.03     20.42 o 
  -5   5   7    19147.58    18050.97    585.14 o 
  -4   5   7     5268.04     4864.41    162.88 o 
  -3   5   7     8014.96     7920.27    188.68 o 
  -2   5   7        4.02        3.04      6.42 o 
  -1   5   7       20.78       35.41      6.09 o 
   0   5   7      557.17      527.87     30.18 o 
   1   5   7       54.06       35.83     12.09 o 
   2   5   7      624.77      591.68     15.52 o 
   3   5   7     7480.44     7491.76    224.31 o 
   4   5   7     2858.37     2398.75     92.37 o 
   5   5   7    18830.56    18884.41    585.19 o 
   6   5   7    19686.42    20771.56    601.15 o 
   7   5   7     2970.62     3089.53     98.82 o 
   8   5   7      831.48      830.24     38.38 o 
   9   5   7      349.65      348.73     39.37 o 
  10   5   7      696.94      621.11     31.65 o 
  11   5   7     1233.56     1267.84     53.36 o 
  12   5   7     1494.38     1371.61     65.68 o 
  13   5   7     6080.48     6039.56    233.95 o 
  14   5   7     6276.06     6572.73    257.87 o 
  15   5   7     2484.65     2617.66    112.81 o 
  16   5   7     7872.94     7926.87    343.42 o 
  17   5   7      497.88      513.11     43.93 o 
  18   5   7      314.02      362.19     37.68 o 
  19   5   7       91.66      101.31     33.70 o 
  20   5   7        0.65       27.78     50.42 o 
  21   5   7        5.74       19.04     53.51 o 
  22   5   7      133.82       82.85     41.99 o 
 -23   6   7        0.16       27.44     61.74 o 
 -22   6   7      195.37      133.67     44.06 o 
 -20   6   7       75.37       53.94     26.79 o 
 -19   6   7       16.61       44.02     43.44 o 
 -18   6   7     1858.07     1686.90     86.32 o 
 -17   6   7       23.08       29.92     22.97 o 
 -16   6   7     8800.00     8758.09    385.84 o 
 -15   6   7        0.83       31.38     19.71 o 
 -14   6   7     4111.28     3936.09    144.92 o 
 -13   6   7       65.32       64.44     16.97 o 
 -12   6   7       12.69       38.54     18.37 o 
 -11   6   7      488.38      418.91     28.45 o 
 -10   6   7       95.45       63.57     14.93 o 
  -9   6   7      338.68      327.64     24.85 o 
  -8   6   7     8246.65     8319.62    317.12 o 
  -7   6   7     1572.92     1617.82     58.67 o 
  -6   6   7    24513.21    25264.82    714.96 o 
  -5   6   7     7064.63     7745.34    212.35 o 
  -4   6   7    10231.73    10424.52    279.62 o 
  -3   6   7     1145.52     1121.99     42.44 o 
  -2   6   7       46.63       86.77     12.71 o 
  -1   6   7      255.10      210.29     14.47 o 
   0   6   7     3091.55     3151.15    107.32 o 
   1   6   7      958.77     1039.17     40.66 o 
   2   6   7     3473.41     3344.96    105.42 o 
   3   6   7     9860.54    10066.17    341.47 o 
   4   6   7    12309.66    12313.92    419.92 o 
   5   6   7    17495.03    17960.92    523.20 o 
   6   6   7    13578.21    13491.92    397.52 o 
   7   6   7     1627.40     1817.21     73.26 o 
   8   6   7      920.92      929.31     41.37 o 
   9   6   7      141.69      121.01     15.34 o 
  10   6   7      720.56      687.96     33.15 o 
  11   6   7       51.70       73.58     19.13 o 
  12   6   7      906.16      832.22     76.40 o 
  13   6   7     1755.34     1683.40     76.52 o 
  14   6   7     1650.47     1542.03    130.91 o 
  15   6   7     8304.17     8620.09    346.16 o 
  16   6   7      962.50      822.01     52.55 o 
  17   6   7     2108.46     1695.37    247.34 o 
  18   6   7      421.07      499.25     43.48 o 
  19   6   7        3.47       27.78     50.42 o 
  20   6   7      214.59      196.98     59.94 o 
  22   6   7      330.75      326.19     80.95 o 
 -22   7   7       17.07       56.94     59.17 o 
 -21   7   7       30.63       53.51     52.65 o 
 -20   7   7       97.73      140.22     36.28 o 
 -19   7   7      241.28      275.26     32.56 o 
 -18   7   7       55.90       78.14     44.70 o 
 -17   7   7     2255.78     2216.86    103.97 o 
 -16   7   7       90.87      120.59     30.03 o 
 -15   7   7     2632.78     2570.43    122.45 o 
 -14   7   7       22.76       26.20     16.40 o 
 -13   7   7        5.95       35.47     24.57 o 
 -12   7   7       11.25       65.57     19.86 o 
 -11   7   7     2206.29     1966.29     90.73 o 
 -10   7   7       24.45       21.95     17.50 o 
  -9   7   7        4.93        5.51     16.49 o 
  -8   7   7      296.57      354.98     21.44 o 
  -7   7   7    12686.07    12503.70    434.71 o 
  -6   7   7     2562.20     2391.55     68.60 o 
  -5   7   7    14455.36    14102.67    395.19 o 
  -4   7   7     1186.77      985.77     44.34 o 
  -3   7   7     1801.71     1832.80     65.12 o 
  -2   7   7      392.63      464.99     23.07 o 
  -1   7   7     3546.91     3820.52    105.45 o 
   0   7   7      853.10      794.23     35.20 o 
   1   7   7      343.10      488.97     23.58 o 
   2   7   7      429.54      415.23     20.59 o 
   3   7   7     9661.23     9961.41    314.08 o 
   4   7   7     3195.36     3119.64    104.53 o 
   5   7   7    12248.31    11334.12    530.47 o 
   6   7   7     4453.41     4322.78    151.70 o 
   7   7   7     2765.30     2788.76     99.92 o 
   8   7   7       23.06       31.44     12.60 o 
   9   7   7      206.75      149.38     20.03 o 
  10   7   7     2635.85     2562.77    100.82 o 
  11   7   7      592.58      560.97     39.19 o 
  12   7   7      485.70      469.90     36.24 o 
  13   7   7        7.91        2.50     25.75 o 
  14   7   7     2093.99     2149.25     93.18 o 
  15   7   7      664.87      656.39     60.81 o 
  16   7   7     2439.73     2584.33    126.71 o 
  17   7   7      282.83      325.20     32.37 o 
  18   7   7       28.33       92.69     56.51 o 
  19   7   7      132.72      237.18     68.43 o 
  22   7   7        3.80      245.24     74.43 o 
 -22   8   7      458.51      517.95     68.57 o 
 -20   8   7      317.77      268.81     48.81 o 
 -19   8   7      197.67      196.67     46.72 o 
 -18   8   7      783.37      767.24     91.26 o 
 -17   8   7        0.28       29.56     25.55 o 
 -16   8   7      862.37      783.90     55.80 o 
 -15   8   7       49.68       36.97     26.49 o 
 -14   8   7      389.60      331.93     28.91 o 
 -13   8   7      347.14      338.75     29.61 o 
 -12   8   7     1399.93     1298.04     57.58 o 
 -11   8   7        0.07       51.09     26.27 o 
 -10   8   7     5026.48     4783.60    172.66 o 
  -9   8   7      263.82      242.50     18.94 o 
  -8   8   7        3.25        7.33     16.45 o 
  -7   8   7     1954.20     1870.13     81.17 o 
  -6   8   7     6325.29     6240.68    246.93 o 
  -5   8   7     1944.91     1935.31     56.41 o 
  -4   8   7     3829.84     3693.41    105.97 o 
  -3   8   7      645.59      584.38     22.43 o 
  -2   8   7      476.12      516.58     22.11 o 
  -1   8   7     2267.65     2145.30     77.32 o 
   0   8   7     4987.02     4686.75    136.97 o 
   1   8   7        0.36       13.97     10.76 o 
   2   8   7      717.55      706.90     35.56 o 
   3   8   7      669.39      630.22     21.23 o 
   4   8   7     4603.90     4282.80    153.87 o 
   5   8   7     1275.98     1220.01     50.43 o 
   6   8   7     3554.82     3516.08    141.85 o 
   7   8   7       34.48       23.13     12.74 o 
   8   8   7       11.09       45.75     17.52 o 
   9   8   7     3819.73     3879.93    144.43 o 
  10   8   7      877.59      894.46     50.50 o 
  11   8   7     1034.69     1142.90     56.64 o 
  12   8   7      606.61      544.73     36.50 o 
  13   8   7       89.25       74.33     21.43 o 
  14   8   7        1.02        0.17     31.60 o 
  15   8   7     1994.43     1847.61    150.73 o 
  16   8   7      564.43      616.91     44.49 o 
  17   8   7      135.41      122.58     31.13 o 
  19   8   7      771.39      714.12    104.61 o 
  20   8   7      180.54       77.17     59.85 o 
  21   8   7      172.58      152.98     66.03 o 
 -21   9   7      965.08     1057.35     98.70 o 
 -20   9   7       23.14      123.35     44.72 o 
 -19   9   7        6.63       61.40     47.59 o 
 -18   9   7      443.79      476.70     55.59 o 
 -17   9   7       30.38       47.52     35.23 o 
 -16   9   7      104.76      145.44     29.68 o 
 -15   9   7        0.26       27.71     26.22 o 
 -14   9   7      822.74      678.43     86.30 o 
 -13   9   7     1913.83     1838.01     78.15 o 
 -12   9   7      722.09      682.30     36.36 o 
 -11   9   7     8057.43     7939.64    257.35 o 
 -10   9   7      925.68      805.49     46.23 o 
  -9   9   7      414.09      367.45     32.10 o 
  -8   9   7     1451.30     1271.84     59.82 o 
  -7   9   7        0.27       11.77     14.86 o 
  -6   9   7      858.94      829.81     32.14 o 
  -5   9   7      737.51      589.16     58.56 o 
  -4   9   7      237.40      270.60     17.18 o 
  -3   9   7       18.34       49.15     11.10 o 
  -2   9   7     2292.46     2221.08     74.51 o 
  -1   9   7     7211.77     7164.35    244.94 o 
   0   9   7     3522.91     3472.60    105.97 o 
   1   9   7      846.81      781.68     31.36 o 
   2   9   7     2611.40     2686.07     87.37 o 
   3   9   7      605.74      515.16     27.37 o 
   4   9   7      605.29      594.84     33.80 o 
   5   9   7      237.10      238.35     19.98 o 
   6   9   7       12.17       42.81     13.86 o 
   7   9   7       51.15       59.16     14.65 o 
   8   9   7     5777.00     5021.39    333.63 o 
   9   9   7     2097.19     2022.40     79.14 o 
  10   9   7     4476.27     4298.05    172.84 o 
  11   9   7     1089.47     1064.16     57.97 o 
  12   9   7      381.82      384.50     33.99 o 
  13   9   7      955.37      890.97     52.65 o 
  14   9   7        4.05       20.20     23.68 o 
  15   9   7       18.49       49.22     35.69 o 
  16   9   7       13.19        6.52    122.62 o 
  17   9   7      153.63      181.96     44.50 o 
  18   9   7       93.78       64.77     38.83 o 
  20   9   7      605.24      479.16     86.95 o 
 -21  10   7       35.33      204.56     88.32 o 
 -20  10   7      286.61      283.91     56.08 o 
 -19  10   7      312.37      164.77     86.61 o 
 -18  10   7       21.50      201.51    144.83 o 
 -17  10   7      189.13      222.25     45.59 o 
 -16  10   7      119.88       95.55     28.58 o 
 -15  10   7        5.53       14.18     34.50 o 
 -14  10   7      897.90      800.01     47.66 o 
 -13  10   7      760.21      723.21     54.03 o 
 -12  10   7     3229.23     3395.03    133.29 o 
 -11  10   7      109.61      115.25     21.09 o 
 -10  10   7     1571.97     1618.21     63.34 o 
  -9  10   7      313.81      335.27     25.19 o 
  -8  10   7      101.80      140.35     15.79 o 
  -7  10   7      810.49      770.83     36.47 o 
  -6  10   7        1.06       14.84     16.92 o 
  -5  10   7     3138.41     3039.94    116.11 o 
  -4  10   7     1704.02     1597.77     56.30 o 
  -3  10   7     3183.01     2983.42    106.15 o 
  -2  10   7     6587.44     6240.56    205.15 o 
  -1  10   7     4804.79     4649.55    146.46 o 
   0  10   7    15428.51    14234.08    536.95 o 
   1  10   7      434.77      362.32     23.05 o 
   2  10   7     4810.18     4813.26    175.97 o 
   3  10   7      572.73      526.16     30.88 o 
   4  10   7      558.95      556.87     26.73 o 
   5  10   7      222.55      243.13     20.98 o 
   6  10   7       21.55       35.35     13.14 o 
   7  10   7     1653.52     1599.51     61.89 o 
   8  10   7       22.09       44.31     17.49 o 
   9  10   7     1006.57     1003.37     66.89 o 
  10  10   7     3131.80     3295.94    132.41 o 
  11  10   7     1163.29     1220.65     77.00 o 
  12  10   7     1470.72     1420.07     87.55 o 
  13  10   7       54.86       80.38     25.34 o 
  14  10   7      268.75      268.52     46.20 o 
  15  10   7       80.76       60.74     27.24 o 
  16  10   7      116.92      102.56     72.63 o 
  17  10   7      293.05      310.64     50.77 o 
  18  10   7      142.93      175.85     47.17 o 
  19  10   7      520.38      468.36    100.33 o 
  20  10   7       29.58        0.69     57.79 o 
 -20  11   7      132.61       91.17     79.75 o 
 -19  11   7      140.34      117.38     45.10 o 
 -18  11   7      284.72      328.28     57.54 o 
 -17  11   7       50.56       37.21     52.65 o 
 -16  11   7      482.60      438.38     42.11 o 
 -15  11   7      545.15      563.97     41.70 o 
 -14  11   7      447.92      411.90     38.98 o 
 -13  11   7     2871.81     3005.09    127.00 o 
 -12  11   7      775.03      804.20     49.65 o 
 -11  11   7     3623.46     3745.54    157.12 o 
 -10  11   7      119.40       97.74     20.73 o 
  -9  11   7     1378.24     1475.72     64.57 o 
  -8  11   7      913.89      834.05     37.28 o 
  -7  11   7      469.89      541.44     31.68 o 
  -6  11   7        2.53       27.38     16.58 o 
  -5  11   7     1006.77     1009.92     50.02 o 
  -4  11   7     2630.59     2757.96     97.18 o 
  -3  11   7     5559.48     5416.91    189.66 o 
  -2  11   7     6262.48     6318.19    237.16 o 
  -1  11   7     8334.73     8007.75    237.07 o 
   0  11   7     2449.29     2408.18     77.52 o 
   1  11   7    10748.04    10549.30    366.15 o 
   2  11   7       15.29       30.31     22.25 o 
   3  11   7     1807.47     1786.95     64.81 o 
   4  11   7      470.87      476.56     25.18 o 
   5  11   7      815.33      737.19     45.57 o 
   6  11   7      495.81      477.17     34.00 o 
   7  11   7       10.93       19.72     37.39 o 
   8  11   7     5531.21     5726.81    232.29 o 
   9  11   7     1869.50     1823.90     99.23 o 
  10  11   7     1197.00     1035.33     75.15 o 
  11  11   7     2285.28     2216.20    157.28 o 
  12  11   7      461.42      459.08     44.65 o 
  13  11   7     1258.96     1319.45     82.33 o 
  14  11   7       64.03       64.38     25.55 o 
  15  11   7       11.44        2.74     45.45 o 
  16  11   7      502.19      467.97     61.62 o 
  17  11   7       98.73      131.45     99.38 o 
  18  11   7      397.03      425.99     61.43 o 
  19  11   7        0.57        0.34     52.82 o 
 -19  12   7      236.02      247.14     50.83 o 
 -18  12   7       87.51      142.85     46.20 o 
 -17  12   7       93.13       20.75     55.05 o 
 -16  12   7      466.35      428.37     47.07 o 
 -15  12   7       26.30       85.41     50.59 o 
 -14  12   7     2090.07     2278.37    111.69 o 
 -13  12   7      752.40      764.07     53.60 o 
 -12  12   7     3445.74     3567.73    189.50 o 
 -11  12   7      120.21      125.05     38.68 o 
 -10  12   7     3019.88     3196.86    145.46 o 
  -9  12   7      275.13      281.45     30.96 o 
  -8  12   7     4571.09     4295.56    239.52 o 
  -7  12   7      153.73      147.37     17.39 o 
  -6  12   7      309.86      303.03     23.41 o 
  -5  12   7        7.43       33.60     37.30 o 
  -4  12   7     1293.83     1214.19     48.03 o 
  -3  12   7     1384.68     1415.04     51.00 o 
  -2  12   7     1170.54     1142.33     49.50 o 
  -1  12   7      742.21      729.14     35.73 o 
   0  12   7     4786.35     4705.36    182.01 o 
   1  12   7        7.57       23.76     19.05 o 
   2  12   7     3720.52     3745.66    137.63 o 
   3  12   7      301.55      223.45     30.55 o 
   4  12   7     1387.11     1383.30     70.47 o 
   5  12   7      784.74      754.92     48.91 o 
   6  12   7      180.74      114.61     21.85 o 
   7  12   7     3315.33     3359.50    136.88 o 
   8  12   7      659.07      681.11     45.23 o 
   9  12   7     2930.58     3082.32    148.12 o 
  10  12   7     1577.21     1548.25     87.46 o 
  11  12   7     1204.03     1363.45     84.67 o 
  12  12   7     2601.91     2450.53    261.00 o 
  13  12   7      759.31      735.24     77.54 o 
  14  12   7     1379.02     1586.77    156.06 o 
  15  12   7      614.68      621.84     72.95 o 
  16  12   7       79.95       80.77     41.18 o 
  17  12   7      495.12      474.46     93.21 o 
 -18  13   7      312.26      372.11     59.60 o 
 -17  13   7      362.97      426.74     58.26 o 
 -16  13   7      167.05      108.57     32.14 o 
 -15  13   7      916.58      928.30     68.55 o 
 -14  13   7      206.34      202.92     65.05 o 
 -13  13   7     3181.08     3355.52    184.56 o 
 -12  13   7      670.54      673.78     49.77 o 
 -11  13   7     1695.88     1861.85    106.95 o 
 -10  13   7       94.98      106.73     25.84 o 
  -9  13   7     2518.87     2684.75    121.11 o 
  -8  13   7     1021.95     1064.14     59.65 o 
  -7  13   7     2032.08     2042.28    114.07 o 
  -6  13   7       39.82       11.12     15.50 o 
  -5  13   7      975.79     1026.27     48.01 o 
  -4  13   7     1493.52     1486.44     67.48 o 
  -3  13   7     1729.68     1626.33     69.20 o 
  -2  13   7     3021.69     3222.87    102.60 o 
  -1  13   7     1061.22     1055.01     51.86 o 
   0  13   7      782.52      814.84     49.56 o 
   1  13   7     3360.89     2883.24    289.24 o 
   2  13   7      141.27      110.18     21.33 o 
   3  13   7     1870.04     1940.57     86.47 o 
   4  13   7      161.22      179.81     23.50 o 
   5  13   7      248.86      246.75     26.02 o 
   6  13   7     1486.66     1449.70    111.77 o 
   7  13   7      395.68      323.00     31.93 o 
   8  13   7     4197.20     4279.05    178.43 o 
   9  13   7      229.93      205.20     35.67 o 
  10  13   7      879.60      934.36     63.14 o 
  11  13   7     2078.96     2224.92    116.34 o 
  12  13   7      220.43      199.85     37.11 o 
  13  13   7     1982.87     2262.50    159.34 o 
  14  13   7      245.90      274.41     52.35 o 
  15  13   7        5.16        9.26     44.07 o 
  16  13   7      370.69      411.95     61.62 o 
  17  13   7       89.25      194.85    149.29 o 
 -17  14   7       27.25       43.68     31.56 o 
 -16  14   7      454.99      447.79     49.24 o 
 -15  14   7      198.94      204.66     36.62 o 
 -14  14   7      808.82      862.35     64.75 o 
 -13  14   7      484.89      516.80     51.23 o 
 -12  14   7     1382.63     1535.69    123.63 o 
 -11  14   7      154.81      224.82     36.06 o 
 -10  14   7      668.76      668.75     51.58 o 
  -9  14   7      134.27      188.43     29.44 o 
  -8  14   7     1123.40     1101.57     63.90 o 
  -7  14   7      284.92      255.60     30.57 o 
  -6  14   7      984.26      906.48     55.13 o 
  -5  14   7      505.70      426.56     43.49 o 
  -4  14   7      779.37      760.33     58.01 o 
  -3  14   7     2039.35     1964.59    138.00 o 
  -2  14   7      662.81      636.70     42.67 o 
  -1  14   7      561.34      569.91     44.01 o 
   0  14   7     1549.71     1721.95    100.39 o 
   1  14   7       12.74       35.84     26.31 o 
   2  14   7     1542.77     1538.13     83.17 o 
   3  14   7       13.29       33.23     20.47 o 
   4  14   7      829.54      737.23     76.21 o 
   5  14   7      368.81      350.38     32.36 o 
   6  14   7       36.75       19.04     20.04 o 
   7  14   7     1959.50     1965.47     89.19 o 
   8  14   7        3.38       22.18     24.29 o 
   9  14   7      750.10      735.27     59.20 o 
  10  14   7      780.60      817.41     63.64 o 
  11  14   7      119.05      138.54     45.24 o 
  12  14   7     2061.97     2233.98    155.85 o 
  13  14   7      217.67      274.01    105.04 o 
  14  14   7      650.87      660.11     79.91 o 
  15  14   7      132.94      105.88     44.38 o 
  16  14   7       71.71       76.13     44.25 o 
 -15  15   7       93.84       93.37     43.63 o 
 -14  15   7      530.85      593.45     73.10 o 
 -13  15   7       93.49       80.90     41.25 o 
 -12  15   7      435.31      509.14     67.29 o 
 -11  15   7       87.80      126.74     64.65 o 
 -10  15   7       28.49      110.86     34.67 o 
  -9  15   7      577.12      536.94     55.04 o 
  -8  15   7      344.43      447.97     47.66 o 
  -7  15   7      587.01      568.10     55.00 o 
  -5  15   7       42.55       20.41     43.56 o 
  -4  15   7      922.76      897.69     82.25 o 
  -2  15   7      809.51      830.32     65.23 o 
  -1  15   7      272.61      237.98     38.37 o 
   0  15   7       47.39       95.21     41.47 o 
   1  15   7      822.76      816.60     59.36 o 
   2  15   7      229.31      186.59     28.37 o 
   3  15   7      992.14     1022.64     65.09 o 
   4  15   7       92.09       53.82     24.49 o 
   5  15   7      174.66       87.39     20.38 o 
   6  15   7      284.81      236.89     30.42 o 
   7  15   7        3.94        0.17     57.79 o 
   8  15   7      553.98      646.27     46.28 o 
   9  15   7        5.84       14.44     43.48 o 
  10  15   7      270.78      224.95     50.42 o 
  11  15   7      659.20      724.30     80.95 o 
  12  15   7      124.40      281.47     55.07 o 
  13  15   7      727.87      749.03     81.21 o 
  14  15   7       72.48      142.69     64.31 o 
 -13  16   7       11.33       53.58     43.96 o 
 -12  16   7       14.02       38.95     39.90 o 
 -11  16   7        2.64       74.96     43.15 o 
 -10  16   7        1.80        2.57     43.39 o 
  -9  16   7       12.04       66.32     36.14 o 
  -8  16   7       91.59       84.84     32.10 o 
  -7  16   7       96.73      119.91     33.01 o 
  -6  16   7        2.00        0.17     40.99 o 
  -5  16   7       63.22       19.03     35.39 o 
  -4  16   7       42.62       43.88     35.85 o 
  -3  16   7      479.23      511.92     59.35 o 
  -2  16   7       80.10       50.87     47.59 o 
  -1  16   7      167.22      163.22     36.92 o 
   0  16   7       17.98       38.24     49.22 o 
   1  16   7      119.16      162.30     34.58 o 
   2  16   7      350.04      298.25     75.31 o 
   3  16   7      160.90      135.59     27.87 o 
   4  16   7       47.20       22.40     26.24 o 
   5  16   7       21.36       23.54     29.62 o 
   6  16   7       34.24       17.58     27.30 o 
   7  16   7       19.87       58.52     78.02 o 
   8  16   7       74.60       70.32     33.80 o 
   9  16   7       28.98       41.26     43.62 o 
  10  16   7        0.25       18.35     69.28 o 
  11  16   7        1.86        4.63     53.51 o 
  12  16   7       12.32       14.58     59.34 o 
  13  16   7      395.26      485.42     69.69 o 
 -11  17   7       97.06      147.19     47.72 o 
 -10  17   7        6.93       48.63     38.13 o 
  -9  17   7       55.32       29.04     37.11 o 
  -8  17   7      138.59      216.55     47.33 o 
  -7  17   7       42.01       46.48     57.79 o 
  -6  17   7       14.46       43.49     38.43 o 
  -5  17   7      355.19      370.07     57.86 o 
  -4  17   7       69.95       66.14     62.34 o 
  -3  17   7      179.40      161.62     44.13 o 
  -2  17   7       13.63       64.11     56.08 o 
  -1  17   7      222.11      261.26     48.36 o 
   0  17   7       93.04      108.41     30.76 o 
   1  17   7        0.45       18.32     32.13 o 
   2  17   7      294.88      287.94     42.22 o 
   3  17   7        3.19       28.46     27.76 o 
   4  17   7      251.05      256.15     31.89 o 
   5  17   7      125.51      135.91     44.48 o 
   6  17   7       13.40       46.82     52.14 o 
   7  17   7      457.82      488.89     52.15 o 
   8  17   7        4.49        0.69     48.71 o 
   9  17   7        9.87       28.50     39.67 o 
  10  17   7       14.78        5.32     59.85 o 
  11  17   7        9.45       36.01     56.59 o 
  -9  18   7       11.71      108.39     44.91 o 
  -8  18   7      455.70      454.80     66.71 o 
  -7  18   7      244.94      278.17     58.75 o 
  -6  18   7      241.89      213.09     49.86 o 
  -5  18   7        6.00        0.34     50.93 o 
  -4  18   7      248.09      257.83     51.23 o 
  -3  18   7       11.13       23.65     34.75 o 
  -2  18   7      358.01      358.11     55.30 o 
  -1  18   7        7.33        3.96     31.81 o 
   0  18   7      135.51      147.96     36.83 o 
   1  18   7       93.20      110.47     33.02 o 
   2  18   7        5.74       60.20     52.65 o 
   3  18   7      295.02      314.28     37.62 o 
   4  18   7      150.23      176.64     39.63 o 
   5  18   7      341.62      388.73     53.02 o 
   6  18   7      579.65      635.30     61.53 o 
   7  18   7       47.80       57.74     41.76 o 
   8  18   7      234.10      217.00     60.88 o 
  -4  19   7        1.57       28.35     37.52 o 
  -3  19   7      458.34      502.48     69.18 o 
  -2  19   7      224.42      253.89     54.20 o 
  -1  19   7      222.75      220.92     76.40 o 
   0  19   7       11.66        5.66     45.45 o 
   1  19   7      213.10      166.05     34.17 o 
   2  19   7      114.37       71.61     29.79 o 
   3  19   7      200.35      218.17     41.40 o 
   4  19   7       12.13      130.51     69.28 o 
 -24   0   8      194.78      265.65     75.80 o 
 -23   0   8      846.48      872.41    120.91 o 
 -22   0   8      401.28      409.88     82.49 o 
 -21   0   8      818.44      907.39    120.56 o 
 -20   0   8      390.45      309.74     56.20 o 
 -19   0   8     1391.54     1484.84    126.53 o 
 -18   0   8      814.46      892.60     87.79 o 
 -17   0   8     5500.54     5917.47    382.09 o 
 -16   0   8     3717.61     3869.91    203.19 o 
 -15   0   8     9004.25     9052.11    459.89 o 
 -14   0   8     2211.80     2143.63    123.94 o 
 -13   0   8     8843.60     9185.54    475.53 o 
 -12   0   8     2466.82     2380.83    134.75 o 
 -11   0   8      522.68      699.79     50.53 o 
 -10   0   8     1090.60     1114.05     79.80 o 
  -9   0   8      581.94      568.22     56.20 o 
  -8   0   8     4166.77     4690.72    164.18 o 
  -7   0   8    14959.42    14338.95    661.82 o 
  -6   0   8     9662.76     9546.26    465.09 o 
  -5   0   8    19617.45    20264.43    867.00 o 
  -4   0   8     2771.34     2143.56    286.89 o 
  -3   0   8    24553.63    26446.09   1184.44 o 
  -2   0   8     5934.31     7784.14    325.31 o 
  -1   0   8    17616.53    15527.80   3009.10 o 
   0   0   8     1854.35     1770.82    197.88 o 
   1   0   8       11.30       29.46      9.90 o 
   2   0   8     3116.12     3306.26    226.65 o 
   3   0   8    69674.02    75925.10   3731.00 o 
   4   0   8     7112.84     7121.26    265.39 o 
   5   0   8    44983.34    44364.04   1724.90 o 
   6   0   8       35.33       23.52     15.75 o 
   7   0   8    17112.05    17826.20    803.50 o 
   8   0   8     1320.94     1606.27     71.98 o 
   9   0   8      716.07      901.43     42.02 o 
  10   0   8        0.42        0.94     14.27 o 
  11   0   8       14.77       20.66     12.84 o 
  12   0   8        5.75       42.41     25.47 o 
  13   0   8    13793.88    13634.36    602.13 o 
  14   0   8     5983.53     6125.53    267.33 o 
  15   0   8     6382.73     6301.06    418.02 o 
  16   0   8     1878.31     1943.47    140.55 o 
  17   0   8    10240.23    10495.38    662.16 o 
  18   0   8     1087.65     1113.19    100.94 o 
  19   0   8      474.26      581.58     82.15 o 
  20   0   8      120.60      105.94     44.55 o 
  22   0   8       13.13       47.68     55.22 o 
  23   0   8     1167.88     1334.59    159.15 o 
 -24   1   8      336.49      339.15     72.03 o 
 -23   1   8      621.38      586.45     71.37 o 
 -22   1   8      528.51      396.31     58.23 o 
 -21   1   8      376.62      363.47     56.59 o 
 -20   1   8      649.84      635.52     54.65 o 
 -19   1   8      615.80      655.51     54.21 o 
 -18   1   8     2012.77     2069.46    114.93 o 
 -17   1   8     1166.90     1011.66    121.10 o 
 -16   1   8     3424.72     3343.22    145.42 o 
 -15   1   8     1077.62     1104.06     60.36 o 
 -14   1   8     5927.95     5918.03    210.16 o 
 -13   1   8     4038.12     4148.74    148.21 o 
 -12   1   8      830.77      928.64     46.45 o 
 -11   1   8      149.94       97.36     15.82 o 
 -10   1   8     3054.82     3361.09    106.32 o 
  -9   1   8        2.04       22.21      9.70 o 
  -8   1   8    12215.03    12028.20    468.20 o 
  -7   1   8     2920.34     2789.44    127.16 o 
  -6   1   8    13656.36    12161.32    334.21 o 
  -5   1   8     4253.57     4256.68    100.93 o 
  -4   1   8    27937.77    28929.40    855.01 o 
  -3   1   8     2354.73     2798.09     98.04 o 
  -2   1   8        8.03       32.33      7.07 o 
  -1   1   8      636.18      656.03     28.45 o 
   0   1   8     1565.08     2140.41     93.40 o 
   1   1   8      532.68      680.08     66.77 o 
   2   1   8    23704.43    26421.34   1089.44 o 
   3   1   8      230.24      266.45     20.35 o 
   4   1   8    70057.10    70921.27   2188.27 o 
   5   1   8     2515.96     2733.10    105.03 o 
   6   1   8    48281.42    46664.86   1439.00 o 
   7   1   8       41.85       97.84     13.20 o 
   8   1   8     1858.74     1948.74     51.23 o 
   9   1   8     2197.73     2424.88     72.49 o 
  10   1   8      995.17      900.12     32.03 o 
  11   1   8        3.48       24.17     10.66 o 
  12   1   8     5983.62     5724.18    180.54 o 
  13   1   8     1247.09      949.67     86.85 o 
  14   1   8    16613.91    16821.08    697.62 o 
  15   1   8     5210.59     4971.69    229.04 o 
  16   1   8     9290.38     8230.98   1025.01 o 
  17   1   8     2289.48     2228.48    128.94 o 
  18   1   8      454.54      502.21     47.82 o 
  19   1   8      316.67      373.79     43.80 o 
  20   1   8        9.05       14.75     43.22 o 
  21   1   8      196.55      225.98     41.79 o 
  22   1   8       75.52      211.97     71.17 o 
  23   1   8      150.80      167.64     55.84 o 
 -24   2   8      329.47      275.21     54.28 o 
 -23   2   8      160.56      218.89     62.85 o 
 -22   2   8      559.96      546.96     66.20 o 
 -21   2   8        2.91        1.54     43.05 o 
 -20   2   8       65.78       39.90     29.83 o 
 -19   2   8      235.41      206.53     34.72 o 
 -18   2   8     1470.39     1433.66     85.01 o 
 -17   2   8     1062.89     1140.26     59.53 o 
 -16   2   8     2905.86     2925.53    127.79 o 
 -15   2   8       24.53       72.20     20.77 o 
 -14   2   8      109.19       88.31     19.19 o 
 -13   2   8     1417.05     1289.19    153.00 o 
 -12   2   8       49.28       63.16     14.05 o 
 -11   2   8      590.62      634.45     28.99 o 
 -10   2   8       15.52        4.07      9.48 o 
  -9   2   8     3531.09     3492.95    134.76 o 
  -8   2   8     1274.20     1315.68     61.16 o 
  -7   2   8    17797.75    17738.00    543.13 o 
  -6   2   8      135.70       68.83      7.51 o 
  -5   2   8    20432.58    20889.05    600.56 o 
  -4   2   8      927.57     1006.90     37.09 o 
  -3   2   8     2865.29     3006.33     81.47 o 
  -2   2   8     3194.96     3391.82     80.91 o 
  -1   2   8     6358.24     6844.76    192.78 o 
   0   2   8       92.12       73.88     15.49 o 
   1   2   8     2265.46     1939.11     84.98 o 
   2   2   8      458.87      506.78     28.84 o 
   3   2   8    41446.62    42308.57   1318.56 o 
   4   2   8      671.95      758.64     22.30 o 
   5   2   8    41446.02    42785.98   1462.46 o 
   6   2   8     1355.89     1685.81     39.23 o 
   7   2   8     3155.21     3094.17     84.33 o 
   8   2   8      244.22      254.87     15.54 o 
   9   2   8      251.72      264.24     16.97 o 
  10   2   8     3065.72     2971.69     85.05 o 
  11   2   8        6.05        8.42     11.77 o 
  12   2   8      602.29      621.64     25.17 o 
  13   2   8      918.68      926.64     41.42 o 
  14   2   8     1404.88     1496.31     65.79 o 
  15   2   8     7094.50     6965.43    250.02 o 
  16   2   8     1433.30     1510.97     77.16 o 
  17   2   8     3659.65     3646.83    195.04 o 
  18   2   8       89.27       33.24     26.49 o 
  19   2   8        7.10       48.72     40.64 o 
  20   2   8      249.44      141.21     37.32 o 
  21   2   8       24.93       42.07     36.15 o 
  23   2   8      222.09      189.11     50.93 o 
 -24   3   8       18.39       87.26     73.06 o 
 -23   3   8      158.87      196.76     53.03 o 
 -22   3   8        6.93       19.72     51.96 o 
 -21   3   8       52.53        3.09     46.99 o 
 -20   3   8       34.51       25.72     46.65 o 
 -19   3   8      151.28      119.38     30.37 o 
 -18   3   8      198.91      226.51     29.47 o 
 -17   3   8      222.36      199.48     26.56 o 
 -16   3   8      695.40      771.70     41.05 o 
 -15   3   8      887.87      819.90     45.04 o 
 -14   3   8      267.77      343.54     27.44 o 
 -13   3   8      353.34      356.76     30.73 o 
 -12   3   8       75.31       68.24     14.90 o 
 -11   3   8      189.15      207.91     14.50 o 
 -10   3   8        0.45        7.94     12.22 o 
  -9   3   8        2.70        3.56      8.60 o 
  -8   3   8     3996.90     3923.54    103.87 o 
  -7   3   8        8.73       11.09     13.74 o 
  -6   3   8    11179.47    11074.90    532.05 o 
  -5   3   8       56.38       15.61     13.66 o 
  -4   3   8    18570.86    19756.25    543.75 o 
  -3   3   8     2730.31     2658.99     66.86 o 
  -2   3   8      705.93      692.53     26.44 o 
  -1   3   8      229.53      225.19     17.70 o 
   0   3   8      735.85      947.40     27.85 o 
   1   3   8       30.85       43.70      9.50 o 
   2   3   8      621.01      604.43     23.37 o 
   3   3   8      713.52      737.15     31.72 o 
   4   3   8     8829.64     9045.81    299.55 o 
   5   3   8      365.77      387.94     22.95 o 
   6   3   8     3253.51     3256.37     83.84 o 
   7   3   8       62.18       99.50     11.56 o 
   8   3   8     1013.41     1088.93     28.83 o 
   9   3   8     4816.76     5002.89    184.15 o 
  10   3   8     1813.91     1744.06     62.49 o 
  11   3   8       97.71      124.59     14.37 o 
  12   3   8       23.26       38.07     29.15 o 
  13   3   8       11.25        5.58     18.75 o 
  14   3   8     4571.73     4595.86    195.31 o 
  15   3   8     2235.85     2083.15     93.10 o 
  16   3   8     2827.66     2820.15    145.33 o 
  17   3   8      187.26      196.62     30.59 o 
  18   3   8       80.80       79.21     27.53 o 
  19   3   8      897.72      989.01     76.85 o 
  20   3   8      222.34      211.43     39.11 o 
  21   3   8       11.71       21.78     56.94 o 
  22   3   8       20.89       34.64     56.42 o 
  23   3   8        0.47       64.85     51.54 o 
 -23   4   8      186.42      128.19     45.78 o 
 -22   4   8        0.73       39.79     65.34 o 
 -21   4   8       47.71       58.31     49.39 o 
 -19   4   8      132.33      113.84     27.47 o 
 -18   4   8       69.49       77.19     23.52 o 
 -17   4   8      263.55      312.30     32.49 o 
 -16   4   8      211.33      265.60     25.79 o 
 -15   4   8      797.88      875.74     51.88 o 
 -14   4   8      313.80      290.97     27.07 o 
 -13   4   8        0.15        2.49     22.09 o 
 -12   4   8      321.06      281.61     19.41 o 
 -11   4   8      740.25      782.63     32.82 o 
 -10   4   8     1779.41     1787.16     62.86 o 
  -9   4   8      519.67      437.26     22.18 o 
  -8   4   8        5.06       27.14     10.65 o 
  -7   4   8     3803.71     3291.80    204.37 o 
  -6   4   8     2560.21     2946.47     91.27 o 
  -5   4   8     2172.18     2089.43     53.33 o 
  -4   4   8       27.18       37.87      5.76 o 
  -3   4   8        1.34        5.19     10.47 o 
  -2   4   8     4392.36     5063.74    219.28 o 
  -1   4   8     1829.42     1708.30     94.95 o 
   0   4   8      273.38      299.12     27.93 o 
   1   4   8     6027.77     6632.23    201.39 o 
   2   4   8       15.62        7.98      6.84 o 
   3   4   8     2018.68     1924.52     64.83 o 
   4   4   8     1547.18     1729.47     53.16 o 
   5   4   8     2533.79     2397.08     73.72 o 
   6   4   8       96.39      139.58     13.76 o 
   7   4   8      267.06      337.48     18.04 o 
   8   4   8      115.63       99.78      9.26 o 
   9   4   8     1178.62     1271.37     40.07 o 
  10   4   8      169.77      140.51     15.76 o 
  11   4   8     2628.02     2678.02    103.75 o 
  12   4   8      746.98      713.07     41.41 o 
  13   4   8     2117.36     1948.84     86.35 o 
  14   4   8      277.03      338.88     30.80 o 
  15   4   8      889.71      782.93     47.45 o 
  16   4   8      235.54      282.37     33.12 o 
  17   4   8      279.31      268.98     33.85 o 
  18   4   8      205.44      217.10     30.46 o 
  19   4   8      107.06       78.16     31.22 o 
  20   4   8      213.94      162.64     56.77 o 
  21   4   8      407.07      425.48     57.51 o 
 -23   5   8      332.88      353.61    108.47 o 
 -22   5   8      210.47      224.43     52.75 o 
 -21   5   8      138.93       87.92     40.49 o 
 -20   5   8       30.81       11.49     47.33 o 
 -19   5   8      120.98       78.38     25.29 o 
 -18   5   8      241.49      301.66     33.74 o 
 -17   5   8       54.70      114.34     27.10 o 
 -16   5   8       22.48      101.59     24.55 o 
 -15   5   8        3.08       81.84     22.95 o 
 -14   5   8      405.58      413.47     33.26 o 
 -13   5   8     1516.14     1332.66     93.21 o 
 -12   5   8     5178.62     5142.64    194.09 o 
 -11   5   8       48.46       38.69     12.95 o 
 -10   5   8      264.06      211.50     24.57 o 
  -9   5   8     2656.84     2787.88     96.14 o 
  -8   5   8       29.04       33.43      9.37 o 
  -7   5   8      112.17      144.13     18.07 o 
  -6   5   8      255.90      298.06     12.34 o 
  -5   5   8      328.93      370.49     19.72 o 
  -4   5   8      467.84      618.11     27.33 o 
  -3   5   8      354.74      257.03     16.08 o 
  -2   5   8    15067.91    15053.40    745.60 o 
  -1   5   8      464.61      528.50     29.71 o 
   0   5   8     1842.86     1813.06    106.94 o 
   1   5   8     2174.93     2177.98     59.56 o 
   2   5   8     2121.46     2383.35    114.48 o 
   3   5   8     4099.61     3937.76    151.48 o 
   4   5   8        9.84       17.19      9.07 o 
   5   5   8     1275.41     1577.55     54.71 o 
   6   5   8      584.69      671.23     29.15 o 
   7   5   8     2965.80     3097.53    112.79 o 
   8   5   8     1446.46     1426.46     59.87 o 
   9   5   8     1219.74     1215.28     50.37 o 
  10   5   8     1827.37     2036.70     88.87 o 
  11   5   8       44.57       30.82     13.89 o 
  12   5   8     1331.87     1351.63     59.07 o 
  13   5   8      110.89       42.15     16.96 o 
  14   5   8      558.26      565.04     41.25 o 
  15   5   8      741.66      615.86     43.81 o 
  16   5   8       56.21       41.24     20.89 o 
  17   5   8      358.23      377.50     37.74 o 
  19   5   8      404.46      382.67     42.26 o 
  20   5   8      632.08      744.47    110.27 o 
  22   5   8       39.12       69.46     58.65 o 
 -23   6   8      319.65      398.23     99.90 o 
 -22   6   8      880.92      979.74     95.50 o 
 -21   6   8      127.25      196.13     47.29 o 
 -20   6   8      244.16      240.28     37.06 o 
 -19   6   8       59.56       72.32     29.15 o 
 -18   6   8      454.96      495.54     42.91 o 
 -17   6   8       64.76       48.92     23.89 o 
 -16   6   8      406.15      463.59     32.68 o 
 -15   6   8     1223.47     1128.96     61.08 o 
 -14   6   8       79.11       83.63     24.25 o 
 -13   6   8     2918.59     2885.82    102.53 o 
 -12   6   8       70.82      108.39     16.78 o 
 -11   6   8     5952.71     6203.30    237.08 o 
 -10   6   8      876.61      778.70     65.71 o 
  -9   6   8     3623.30     3868.14    157.80 o 
  -8   6   8     1807.29     1700.28     79.78 o 
  -7   6   8       26.83       69.37     14.98 o 
  -6   6   8     2943.13     2962.04     78.94 o 
  -5   6   8     1703.50     1735.26     55.23 o 
  -4   6   8      184.37      214.88     10.38 o 
  -3   6   8    10282.91    10541.99    331.53 o 
  -2   6   8      729.36      837.52     19.88 o 
  -1   6   8     8701.85     8226.49    283.46 o 
   0   6   8      152.55      176.27      9.23 o 
   1   6   8     5798.70     5666.06    185.79 o 
   2   6   8     2937.90     3535.76    115.83 o 
   3   6   8      191.26      146.91     11.14 o 
   4   6   8      647.87      770.26     28.37 o 
   5   6   8        7.55       33.90     10.84 o 
   6   6   8      245.84      239.43     13.77 o 
   7   6   8      840.82      934.44     36.52 o 
   8   6   8     3075.71     3053.30    119.05 o 
   9   6   8      773.25      724.97     38.82 o 
  10   6   8     1047.46     1023.01     50.65 o 
  11   6   8     8578.24     8282.78    346.85 o 
  12   6   8      573.74      519.39     40.98 o 
  13   6   8     1887.18     1945.66    121.77 o 
  14   6   8        0.25        9.83     25.12 o 
  15   6   8     1172.07     1174.18     68.57 o 
  16   6   8      218.15      252.78     29.86 o 
  17   6   8      339.21      415.06     35.68 o 
  18   6   8      655.55      638.40     65.47 o 
  19   6   8      108.67       64.53     63.45 o 
  20   6   8      601.34      553.77     83.86 o 
  21   6   8      286.70      226.89     62.60 o 
  22   6   8       67.80      168.93     70.31 o 
 -22   7   8     1067.87     1162.16    100.57 o 
 -21   7   8      512.97      535.04     80.09 o 
 -20   7   8      543.04      528.84     61.59 o 
 -19   7   8      154.65      110.20     34.11 o 
 -18   7   8       23.16       44.45     39.40 o 
 -17   7   8     1033.14     1101.69     68.09 o 
 -16   7   8      195.45      258.11     30.63 o 
 -15   7   8     1780.23     1864.12     79.78 o 
 -14   7   8     2009.27     2244.52     90.89 o 
 -13   7   8      762.80      778.19     43.50 o 
 -12   7   8     5325.33     5139.49    195.13 o 
 -11   7   8     2365.44     2417.19     95.78 o 
 -10   7   8    13826.81    13692.77    496.33 o 
  -9   7   8        5.98        7.92     11.99 o 
  -8   7   8     1732.26     1699.59    102.54 o 
  -7   7   8     3425.19     3339.06    102.91 o 
  -6   7   8     8471.38     8306.49    263.07 o 
  -5   7   8       65.13       83.29     12.85 o 
  -4   7   8     8920.44     8827.86    248.10 o 
  -3   7   8      116.72      105.81      9.61 o 
  -2   7   8    14445.14    14780.77    423.39 o 
  -1   7   8        0.68        5.33      9.87 o 
   0   7   8    10435.76    10801.81    371.35 o 
   1   7   8     1211.47      907.62     45.99 o 
   2   7   8    16100.34    17174.75    495.76 o 
   3   7   8     3661.18     3518.48    106.60 o 
   4   7   8    11449.27    11552.89    389.49 o 
   5   7   8      130.75      172.96     14.53 o 
   6   7   8     4183.77     4003.01    143.61 o 
   7   7   8     3723.66     3749.73    144.01 o 
   8   7   8      545.61      543.57     30.07 o 
   9   7   8      315.23      311.82     21.80 o 
  10   7   8     1423.31     1554.05     67.73 o 
  11   7   8       68.88        6.57     26.42 o 
  12   7   8     3242.33     2967.86    235.32 o 
  13   7   8      153.97       89.16     23.98 o 
  14   7   8     4233.50     3747.64    254.38 o 
  15   7   8      170.78      222.89     31.83 o 
  16   7   8      830.08      849.38     58.10 o 
  17   7   8     1389.24     1414.11     85.61 o 
  18   7   8      305.82      320.27     50.46 o 
  19   7   8      764.33      471.62     75.29 o 
  20   7   8      879.10      768.99     98.95 o 
  21   7   8      149.77      318.64     67.91 o 
 -22   8   8      328.50      211.41     68.26 o 
 -21   8   8      591.60      663.64     75.65 o 
 -20   8   8      305.65      274.65     51.36 o 
 -19   8   8      692.02      708.76     66.11 o 
 -18   8   8     1144.25      998.35     64.31 o 
 -17   8   8      428.88      397.91     40.31 o 
 -16   8   8     1321.58     1242.35     81.08 o 
 -15   8   8     1714.58     1629.86    144.40 o 
 -14   8   8       88.55       80.13     17.74 o 
 -13   8   8     4011.25     3895.33    144.51 o 
 -12   8   8      401.85      380.87     34.85 o 
 -11   8   8     8248.78     7976.63    294.71 o 
 -10   8   8      784.30      770.30     39.10 o 
  -9   8   8     2004.73     1766.64     93.95 o 
  -8   8   8     3705.85     3287.93    144.06 o 
  -7   8   8     4000.63     3976.55    145.53 o 
  -6   8   8      830.32      772.35     39.91 o 
  -5   8   8     5734.79     5582.27    164.34 o 
  -4   8   8      357.90      336.83     16.91 o 
  -3   8   8     9461.50     9497.01    279.41 o 
  -2   8   8       73.73       49.79     11.51 o 
  -1   8   8     7327.34     7143.74    241.44 o 
   0   8   8       81.66       76.89     15.15 o 
   1   8   8     5773.10     5688.07    173.28 o 
   2   8   8     2176.06     2334.09     78.37 o 
   3   8   8    10007.71     9802.21    319.00 o 
   4   8   8     1991.14     2158.45     78.43 o 
   5   8   8     7890.31     7922.39    269.13 o 
   6   8   8     1642.82     1565.13     63.96 o 
   7   8   8     4110.89     4192.44    152.57 o 
   8   8   8     2521.93     2420.05    130.89 o 
   9   8   8     6211.37     5623.93    300.60 o 
  11   8   8     7006.06     6980.32    313.16 o 
  12   8   8       62.88       77.14     25.94 o 
  13   8   8     3403.86     3633.06    193.98 o 
  14   8   8        7.90       17.92     29.13 o 
  15   8   8     2032.66     1998.21    152.36 o 
  16   8   8     1229.59     1263.29     74.17 o 
  17   8   8      682.10      681.69     51.60 o 
  18   8   8      583.83      429.09     76.14 o 
  19   8   8      274.48      405.59     76.49 o 
  20   8   8      517.33      465.10     90.72 o 
  21   8   8      559.11      521.87     97.07 o 
 -21   9   8      127.04      175.59     51.16 o 
 -20   9   8      420.54      417.59     56.56 o 
 -19   9   8      579.71      685.31     69.25 o 
 -18   9   8      685.57      560.22     55.02 o 
 -17   9   8      661.09      755.60     53.68 o 
 -16   9   8     1321.97     1435.93     75.52 o 
 -15   9   8      730.65      740.27     42.45 o 
 -14   9   8     2499.01     2586.48    111.03 o 
 -13   9   8      942.62      933.30     47.36 o 
 -12   9   8     2339.05     2518.05    104.85 o 
 -11   9   8      816.77      866.61     47.46 o 
 -10   9   8      500.35      532.31     35.56 o 
  -9   9   8      632.07      691.43     38.27 o 
  -8   9   8     1416.72     1395.30     60.49 o 
  -7   9   8     2286.88     2225.12     83.71 o 
  -6   9   8     1175.55     1168.41     53.84 o 
  -5   9   8      605.52      507.27     25.86 o 
  -4   9   8     3511.71     3305.75    105.24 o 
  -3   9   8      237.51      251.53     17.12 o 
  -2   9   8     3801.43     3610.93    118.56 o 
  -1   9   8      262.61      219.93     22.52 o 
   0   9   8     2789.38     2699.46     74.07 o 
   1   9   8     2279.10     2178.00     62.29 o 
   2   9   8     8854.79     8693.48    262.10 o 
   3   9   8     1051.46      983.56     42.97 o 
   4   9   8     8502.41     8174.18    289.16 o 
   5   9   8      412.55      426.26     30.91 o 
   6   9   8     6319.23     6182.37    213.09 o 
   7   9   8     1352.21     1261.07     62.52 o 
   8   9   8     1083.18     1075.34     97.15 o 
   9   9   8       15.05       39.32     20.26 o 
  10   9   8     2121.29     2416.81    118.98 o 
  11   9   8       41.53       27.65     29.50 o 
  12   9   8     4912.22     5037.46    236.40 o 
  13   9   8      135.19       88.79     28.46 o 
  14   9   8     6349.11     5569.09    537.25 o 
  15   9   8      343.96      461.39     47.18 o 
  16   9   8      994.32     1035.90     69.04 o 
  17   9   8      788.40      822.32     77.58 o 
  18   9   8       19.06       13.72     49.22 o 
  19   9   8      239.40       46.82     55.74 o 
  20   9   8      234.00      129.48     67.57 o 
 -20  10   8      326.12      386.54     55.33 o 
 -19  10   8      258.12      355.40     51.58 o 
 -18  10   8      690.44      767.97    112.33 o 
 -17  10   8      331.03      297.35     45.07 o 
 -16  10   8      175.66      131.10     29.82 o 
 -15  10   8     1400.10     1354.46     67.92 o 
 -14  10   8      582.82      498.57     38.92 o 
 -13  10   8     1427.97     1373.20     61.53 o 
 -12  10   8        3.59       25.36     17.56 o 
 -11  10   8       67.72       49.27     15.51 o 
 -10  10   8      539.01      448.39     31.25 o 
  -9  10   8       95.74       92.82     18.71 o 
  -8  10   8     2192.60     2237.17     84.26 o 
  -7  10   8      515.23      481.26     29.13 o 
  -6  10   8     2557.12     2538.69    106.23 o 
  -5  10   8     2023.20     2063.34     79.41 o 
  -4  10   8       16.89       23.13     12.81 o 
  -3  10   8     5546.12     5757.60    185.96 o 
  -2  10   8     1626.56     1434.03     70.78 o 
  -1  10   8     1913.28     2179.31     63.48 o 
   0  10   8      310.37      316.63     21.84 o 
   1  10   8      751.79      763.81     34.85 o 
   2  10   8     1595.45     1507.32     60.95 o 
   3  10   8      863.18      816.54     37.04 o 
   4  10   8      267.10      203.92     20.23 o 
   5  10   8     4449.75     4455.96    175.40 o 
   6  10   8      530.78      523.21     36.83 o 
   7  10   8     1561.96     1689.24     79.50 o 
   8  10   8      136.61      167.24     22.65 o 
   9  10   8       60.45       49.05     30.61 o 
  10  10   8      216.70      209.73     32.09 o 
  11  10   8     1695.18     1699.31     90.68 o 
  12  10   8       96.41       87.88     28.32 o 
  13  10   8     3081.42     3039.85    167.10 o 
  14  10   8       16.08       95.52     37.01 o 
  15  10   8      707.70      599.74    107.92 o 
  16  10   8      476.48      541.59     64.53 o 
  17  10   8      328.39      218.60     63.20 o 
  18  10   8      403.22      374.76     57.08 o 
 -20  11   8        8.79       43.05     63.63 o 
 -19  11   8       31.88      101.25     39.18 o 
 -18  11   8      169.16      208.79    100.84 o 
 -17  11   8      213.18      196.10     47.63 o 
 -16  11   8      260.12      331.36     49.85 o 
 -15  11   8        5.72       31.10     31.13 o 
 -14  11   8      712.92      688.76     52.23 o 
 -13  11   8       75.00       61.22     21.88 o 
 -12  11   8      198.25      277.36     29.22 o 
 -11  11   8       46.34      114.55     20.72 o 
 -10  11   8       14.54       48.70     19.49 o 
  -9  11   8        5.21        7.61     20.73 o 
  -8  11   8      642.42      688.32     39.04 o 
  -7  11   8       38.18       24.81     15.37 o 
  -6  11   8     1189.73     1287.12     57.83 o 
  -5  11   8      485.16      380.82     25.33 o 
  -4  11   8     2898.73     2675.84    111.11 o 
  -3  11   8      616.26      648.34     28.32 o 
  -2  11   8       33.73       73.94     36.50 o 
  -1  11   8     2105.31     2368.68     85.15 o 
   0  11   8      381.43      436.00     21.41 o 
   1  11   8      358.32      411.89     34.29 o 
   2  11   8       88.76       68.33     21.26 o 
   3  11   8      352.89      309.52     22.59 o 
   4  11   8     2062.20     2037.08     83.17 o 
   5  11   8      112.76      102.37     17.45 o 
   6  11   8      781.86      761.04     42.23 o 
   7  11   8      321.71      262.06     32.62 o 
   8  11   8     1653.15     1558.63     83.78 o 
   9  11   8      535.71      578.82     50.45 o 
  10  11   8       29.16       35.38     35.10 o 
  11  11   8      498.66      475.68     42.81 o 
  12  11   8      554.44      555.45     46.59 o 
  13  11   8       26.39       29.54     28.47 o 
  14  11   8      341.43      371.14     42.36 o 
  15  11   8      122.50      204.05     44.02 o 
  16  11   8       26.49       64.32     36.92 o 
  17  11   8      104.94      112.07     57.62 o 
  18  11   8       40.44       68.60     63.80 o 
  19  11   8        9.58        0.17     48.71 o 
 -19  12   8       10.19       14.23     48.19 o 
 -17  12   8      107.98      132.44     54.36 o 
 -16  12   8       34.53       42.53     32.97 o 
 -15  12   8      157.09      100.92     29.35 o 
 -14  12   8        8.54       51.21     28.86 o 
 -13  12   8        2.42        2.35     35.39 o 
 -12  12   8      287.78      375.33     38.57 o 
 -11  12   8      101.43      101.50     24.64 o 
 -10  12   8        1.13       17.42     23.93 o 
  -9  12   8        2.61       11.99     30.70 o 
  -8  12   8       98.35      113.22     18.56 o 
  -7  12   8      602.25      550.25     30.09 o 
  -6  12   8      431.53      356.58     25.05 o 
  -5  12   8     3278.72     3300.62    145.35 o 
  -4  12   8       39.70       42.14     14.83 o 
  -3  12   8      619.18      627.51     32.89 o 
  -2  12   8      415.49      384.32     22.04 o 
  -1  12   8      155.85       83.47     22.43 o 
   0  12   8      169.06      160.71     17.08 o 
   1  12   8      228.60      192.59     21.46 o 
   2  12   8      471.79      369.78     28.61 o 
   3  12   8       40.02       31.49     16.80 o 
   4  12   8        7.27       17.76     31.46 o 
   5  12   8       83.41       65.25     17.37 o 
   6  12   8      595.82      587.72     37.91 o 
   7  12   8      150.83       43.86     18.58 o 
   8  12   8      114.02      138.90     36.54 o 
   9  12   8      154.87      149.70     28.78 o 
  10  12   8        6.15       23.07     26.76 o 
  11  12   8       25.83       23.81     25.07 o 
  12  12   8      408.50      374.90     44.14 o 
  13  12   8       26.17       39.40     43.60 o 
  14  12   8      192.91      199.95     45.00 o 
  16  12   8       57.02       93.47     59.85 o 
  17  12   8       32.82       95.06     95.95 o 
 -18  13   8      182.96      205.57     65.43 o 
 -17  13   8        3.68       61.40     51.45 o 
 -16  13   8       32.34       29.76     29.42 o 
 -15  13   8      200.10      212.21     35.02 o 
 -14  13   8        4.24      103.24     57.45 o 
 -13  13   8       64.37      116.42     35.25 o 
 -12  13   8      611.54      583.21     55.14 o 
 -11  13   8       12.87       45.72     24.99 o 
 -10  13   8      705.06      636.77     49.19 o 
  -9  13   8        1.28       31.27     20.34 o 
  -8  13   8        2.67       16.81     23.47 o 
  -7  13   8      422.44      463.94     37.21 o 
  -6  13   8      159.23      104.88     20.66 o 
  -5  13   8      439.63      497.45     32.45 o 
  -4  13   8        8.60       26.87     22.51 o 
  -3  13   8      133.15      157.56     17.98 o 
  -2  13   8      257.57      312.36     24.39 o 
  -1  13   8      575.65      688.09     48.39 o 
   0  13   8      902.23      957.65     53.62 o 
   1  13   8        5.45        8.30     20.00 o 
   2  13   8        2.81       15.70     16.04 o 
   3  13   8      251.29      143.24     30.47 o 
   4  13   8      185.84      133.64     21.80 o 
   5  13   8      163.57      156.06     23.30 o 
   6  13   8      182.93      119.90     19.11 o 
   7  13   8       34.34       41.34     26.47 o 
   8  13   8      521.26      506.89     46.93 o 
   9  13   8      270.18      302.67     38.81 o 
  10  13   8      160.79      113.11     31.46 o 
  11  13   8       89.32       79.61     31.90 o 
  12  13   8      529.60      484.43     55.35 o 
  13  13   8       28.20       30.18     50.42 o 
  14  13   8        2.13       11.83     48.36 o 
  15  13   8       20.16       20.32     36.92 o 
  16  13   8        4.48       64.65     59.34 o 
 -16  14   8      538.04      593.94     72.42 o 
 -15  14   8        1.64        1.20     52.65 o 
 -14  14   8      115.39       67.38     38.17 o 
 -13  14   8      558.14      599.86     71.70 o 
 -12  14   8        1.32       34.30     41.43 o 
 -11  14   8     1668.23     1846.15    114.71 o 
 -10  14   8      100.29       83.68     32.43 o 
  -9  14   8     1388.16     1472.95     94.19 o 
  -8  14   8      222.45      178.15     36.74 o 
  -7  14   8       72.50       77.49     28.14 o 
  -6  14   8     1130.10      927.50    103.11 o 
  -5  14   8      460.62      384.90     42.68 o 
  -4  14   8      267.66      255.11     30.46 o 
  -3  14   8     1098.87      968.78     55.36 o 
  -2  14   8       91.18      153.60     25.22 o 
  -1  14   8     1933.18     1789.72     90.68 o 
   0  14   8      223.84      230.66     25.75 o 
   1  14   8     1682.99     1281.50    162.73 o 
   2  14   8      127.66      126.49     22.81 o 
   3  14   8      774.94      747.73     42.35 o 
   4  14   8      426.02      372.76     31.39 o 
   5  14   8      238.11      264.52     25.97 o 
   6  14   8      240.21      296.90     27.60 o 
   7  14   8      134.93       97.54     31.05 o 
   8  14   8      428.66      455.84     43.76 o 
   9  14   8     1177.40     1238.53     76.89 o 
  10  14   8      419.44      457.23     49.97 o 
  11  14   8      363.37      384.42     60.75 o 
  12  14   8       60.09       95.18     59.68 o 
  13  14   8      101.26      112.50     56.08 o 
  14  14   8       40.27      109.76     53.42 o 
  15  14   8       69.94       71.82     42.18 o 
 -15  15   8      318.74      286.05     57.86 o 
 -14  15   8      673.31      781.95     84.87 o 
 -13  15   8       27.91       26.93     52.99 o 
 -12  15   8     1771.64     1958.34    143.61 o 
 -11  15   8        0.51       35.06     38.50 o 
 -10  15   8     1282.31     1433.83     90.76 o 
  -9  15   8      218.74      219.53     40.55 o 
  -8  15   8      778.00      787.53     66.08 o 
  -7  15   8      523.53      488.08     49.15 o 
  -6  15   8      488.44      380.51     44.32 o 
  -5  15   8     1295.15     1229.45    101.80 o 
  -4  15   8     1689.53     1722.76    126.35 o 
  -3  15   8       68.23       48.06     51.79 o 
  -2  15   8     2802.49     2914.09    152.55 o 
  -1  15   8      221.92      226.55     30.82 o 
   0  15   8     2137.07     2208.64    125.92 o 
   1  15   8       18.32       45.64     24.75 o 
   2  15   8     1009.38      923.01     79.70 o 
   3  15   8      295.95      227.01     26.59 o 
   4  15   8      787.92      761.41     46.73 o 
   5  15   8       21.31       40.34     26.79 o 
   6  15   8      256.89      223.02     36.97 o 
   7  15   8       99.81      122.97     30.89 o 
   8  15   8      964.12     1043.28     68.64 o 
   9  15   8      260.27      240.55     40.53 o 
  10  15   8     1193.66     1274.68    108.00 o 
  11  15   8      112.01      132.42     45.52 o 
  12  15   8     1494.54     1822.02    137.29 o 
  13  15   8      174.78      205.92     56.06 o 
  14  15   8      964.87     1134.59    106.17 o 
 -13  16   8     1069.27     1202.62    104.80 o 
 -12  16   8        1.80       53.63     59.08 o 
 -11  16   8     1307.85     1489.58    121.92 o 
 -10  16   8       31.71       61.90     37.51 o 
  -9  16   8      484.65      494.99     62.57 o 
  -8  16   8      251.70      236.25     39.69 o 
  -7  16   8      234.42      196.28     37.70 o 
  -6  16   8      483.56      461.43     61.42 o 
  -5  16   8      881.43      793.16    130.17 o 
  -4  16   8       82.32       27.03     35.10 o 
  -3  16   8     2993.70     3228.40    215.36 o 
  -2  16   8      272.13      315.43     52.52 o 
  -1  16   8     2915.89     2984.81    197.02 o 
   0  16   8        9.18       60.30     34.47 o 
   1  16   8     1050.08     1058.32     64.76 o 
   2  16   8      229.00      167.71     30.84 o 
   3  16   8      662.88      709.29     46.41 o 
   4  16   8      438.07      474.48     42.43 o 
   5  16   8     1065.21     1108.93     66.17 o 
   6  16   8       65.39       38.10     40.94 o 
   7  16   8     1012.89     1003.38     69.63 o 
   8  16   8      235.65      237.74     52.23 o 
   9  16   8     1790.30     1904.17    143.12 o 
  10  16   8      218.71      129.42     48.15 o 
  11  16   8     1042.83     1119.96    101.75 o 
  12  16   8        5.37       45.30     42.28 o 
 -11  17   8       25.45       40.19     42.27 o 
 -10  17   8      792.02      830.29     84.96 o 
  -9  17   8       51.79      107.10     62.25 o 
  -8  17   8      129.70      126.49     43.23 o 
  -7  17   8      208.99      251.42     50.50 o 
  -6  17   8      382.79      389.18     56.19 o 
  -5  17   8      197.13      209.15     47.89 o 
  -4  17   8     1355.73     1332.38    113.09 o 
  -3  17   8       32.80       60.40     37.05 o 
  -2  17   8     1148.76     1276.13    103.83 o 
  -1  17   8       60.91       49.91     30.21 o 
   0  17   8      902.12      932.97     60.77 o 
   1  17   8        8.30       36.21     27.71 o 
   2  17   8      779.94      877.58     59.31 o 
   3  17   8       89.62      115.65     38.70 o 
   4  17   8      771.21      897.79     54.87 o 
   5  17   8       12.37       20.52     38.48 o 
   6  17   8      870.01     1034.19     93.93 o 
   7  17   8       25.02       26.71     40.04 o 
   8  17   8      566.09      500.11     68.69 o 
   9  17   8       84.99       96.79     46.01 o 
  10  17   8      673.37      619.29     75.26 o 
  -8  18   8       73.72       86.41     68.17 o 
  -6  18   8      400.92      380.97     60.66 o 
  -5  18   8      198.59      170.77     46.41 o 
  -3  18   8      274.33      333.46     53.05 o 
  -2  18   8        5.50       22.19     36.23 o 
  -1  18   8      423.24      407.16     60.32 o 
   0  18   8        0.21        3.94     54.54 o 
   1  18   8      118.59      124.07     39.48 o 
   2  18   8       81.17       38.61     30.72 o 
   3  18   8      141.85       99.02     35.09 o 
   4  18   8      293.86      356.94     94.84 o 
   5  18   8      314.13      304.49     50.14 o 
   6  18   8      156.70      248.32     45.04 o 
   7  18   8      403.73      435.94     65.42 o 
  -3  19   8        4.50       65.51     55.74 o 
  -2  19   8      377.87      420.01     63.92 o 
  -1  19   8        1.43        4.46     47.50 o 
   0  19   8      273.34      324.73    101.44 o 
   1  19   8       72.31       40.56     33.71 o 
   2  19   8       50.46       45.48     39.73 o 
 -24   1   9       86.33      119.56     80.86 o 
 -23   1   9       13.69       43.26     43.09 o 
 -22   1   9      503.97      529.73     65.95 o 
 -21   1   9        2.85       29.67     56.59 o 
 -20   1   9      383.08      381.55     44.66 o 
 -19   1   9       76.37       92.48     30.67 o 
 -18   1   9      313.19      266.18     37.00 o 
 -17   1   9      406.93      404.27     35.94 o 
 -16   1   9      751.88      755.18     49.23 o 
 -15   1   9        0.99       20.33     16.81 o 
 -14   1   9      767.36      735.41     34.54 o 
 -13   1   9        4.31        9.20     16.50 o 
 -12   1   9       55.80       61.23     15.61 o 
 -11   1   9      973.24      765.01     51.90 o 
 -10   1   9     1334.37     1370.30     44.81 o 
  -9   1   9     1139.44     1213.53     66.02 o 
  -8   1   9     4199.19     4276.85    179.00 o 
  -7   1   9      981.55      975.66     15.67 o 
  -6   1   9     2136.13     2250.96     43.19 o 
  -5   1   9     3582.71     4124.40    171.30 o 
  -4   1   9      121.39      176.59     15.82 o 
  -3   1   9     7159.76     7950.32    256.80 o 
  -2   1   9      769.90      792.62     35.15 o 
  -1   1   9      558.38      735.01     32.42 o 
   0   1   9     4457.27     4729.77    142.69 o 
   1   1   9     4252.49     5202.61    188.65 o 
   2   1   9      852.33     1329.76     53.72 o 
   3   1   9    13948.25    15114.12    482.00 o 
   4   1   9    15423.11    15621.08    477.70 o 
   5   1   9     4014.91     4494.58    165.26 o 
   6   1   9     5112.79     5322.02    236.35 o 
   7   1   9      210.93      273.53     27.36 o 
   8   1   9      876.16      771.64     20.03 o 
   9   1   9       88.65       66.48     12.95 o 
  10   1   9      201.12      195.22     15.47 o 
  11   1   9       62.49       38.12     11.15 o 
  12   1   9     4256.08     4315.47    159.85 o 
  13   1   9     1249.34     1208.93     37.57 o 
  14   1   9      124.64       72.62     28.36 o 
  15   1   9      531.85      479.34     42.28 o 
  16   1   9      105.23       64.38     28.97 o 
  17   1   9     1802.77     1799.57    108.56 o 
  18   1   9        4.15       38.77     34.93 o 
  19   1   9       49.28      104.20     30.54 o 
  20   1   9       27.17       50.72     32.19 o 
  21   1   9        4.01      106.33     61.57 o 
  22   1   9       76.19      105.47     64.14 o 
  23   1   9      696.61      873.91     89.47 o 
 -24   2   9       34.82       54.54     59.85 o 
 -23   2   9     1113.50     1177.34    103.25 o 
 -22   2   9        2.84       41.46     40.32 o 
 -21   2   9     1375.61     1537.37    117.41 o 
 -20   2   9      251.80      191.73     36.58 o 
 -19   2   9      825.95      657.85     95.38 o 
 -18   2   9      367.13      376.26     34.85 o 
 -17   2   9     1051.55     1089.60     61.84 o 
 -16   2   9       27.39       67.01     21.38 o 
 -15   2   9      499.45      509.38     35.62 o 
 -14   2   9      428.30      449.11     34.38 o 
 -13   2   9     3886.42     3968.94    154.73 o 
 -12   2   9     1365.89     1399.09     54.50 o 
 -11   2   9     2081.12     2164.00     80.35 o 
 -10   2   9     4534.79     4681.57    165.15 o 
  -9   2   9     7415.70     7885.17    249.04 o 
  -8   2   9     6177.76     6511.29    223.22 o 
  -7   2   9     2802.72     2834.95     98.85 o 
  -6   2   9     1675.43     1698.43     70.40 o 
  -5   2   9     5808.28     5651.15    189.77 o 
  -4   2   9     3070.73     2610.38     77.48 o 
  -3   2   9       29.65      108.44     19.09 o 
  -2   2   9     2128.21     2634.87     58.66 o 
  -1   2   9     2555.72     2421.03     90.79 o 
   0   2   9      809.06      672.90     18.24 o 
   1   2   9      440.73      306.46     11.74 o 
   2   2   9     9680.99    10509.05    360.57 o 
   3   2   9    13252.45    14875.59    510.94 o 
   4   2   9    11067.35    11585.00    332.38 o 
   5   2   9     3675.57     3865.30    106.00 o 
   6   2   9     7783.35     7535.68    249.87 o 
   7   2   9     6023.54     6769.35    216.48 o 
   8   2   9     6188.78     6243.63    188.87 o 
   9   2   9      232.87      299.36     17.92 o 
  10   2   9      793.20      893.35     31.62 o 
  11   2   9      904.64      939.06     34.01 o 
  12   2   9     1330.19     1369.60     54.03 o 
  13   2   9     1233.56     1273.70     52.55 o 
  14   2   9     6012.15     5756.52    215.21 o 
  15   2   9      385.34      298.16     30.47 o 
  16   2   9     3433.94     3466.92    157.83 o 
  17   2   9       30.34        5.50     24.89 o 
  18   2   9      603.59      590.48     55.59 o 
  19   2   9      158.19      175.67     33.62 o 
  20   2   9       27.70       16.68     30.03 o 
  21   2   9       11.25       21.22     34.26 o 
  22   2   9      240.04      241.17     51.58 o 
  23   2   9        3.90       12.69     66.54 o 
 -23   3   9       23.23       21.27     46.50 o 
 -22   3   9     1947.50     1947.88    149.76 o 
 -21   3   9       98.44       65.14     62.85 o 
 -20   3   9     1746.98     1730.34     99.06 o 
 -19   3   9      429.02      419.51     44.28 o 
 -18   3   9     2430.90     2455.77    101.45 o 
 -17   3   9       21.59       26.14     27.42 o 
 -16   3   9      725.65      756.23     46.16 o 
 -15   3   9      691.22      705.69     48.57 o 
 -14   3   9     4643.90     4527.43    188.03 o 
 -13   3   9     1552.00     1459.74     69.35 o 
 -12   3   9     2570.01     2525.10    103.96 o 
 -11   3   9     1243.38     1263.80     59.02 o 
 -10   3   9     4685.13     4815.26    182.32 o 
  -9   3   9     1130.69     1222.68     41.49 o 
  -8   3   9    12527.00    13454.08    441.98 o 
  -7   3   9     4145.00     4306.17    154.32 o 
  -6   3   9     8494.45     8347.70    258.60 o 
  -5   3   9     1115.35      920.25     34.34 o 
  -4   3   9     4157.66     4059.65    125.01 o 
  -3   3   9     1346.59     1209.30     39.33 o 
  -2   3   9        7.62       32.24      8.45 o 
  -1   3   9      155.49      225.57     23.12 o 
   0   3   9       21.40       32.75     10.46 o 
   1   3   9      398.03      421.21     30.50 o 
   2   3   9     7772.40     8160.01    296.50 o 
   3   3   9     5314.23     5726.81    167.08 o 
   4   3   9    18801.51    19598.90    596.54 o 
   5   3   9    21846.92    22853.61    694.04 o 
   6   3   9      506.94      416.64     18.67 o 
   7   3   9     8377.76     8167.46    245.55 o 
   8   3   9      992.74      910.68     31.36 o 
   9   3   9     2172.53     2108.85     74.63 o 
  10   3   9      412.81      484.35     19.65 o 
  11   3   9      222.13      230.74     15.38 o 
  12   3   9      841.63      747.88     32.05 o 
  13   3   9     1434.22     1382.54     70.89 o 
  14   3   9      685.09      612.15     41.41 o 
  15   3   9     9416.78     9163.39    349.37 o 
  16   3   9        7.46       32.23     37.87 o 
  17   3   9     3127.76     3067.36    143.60 o 
  18   3   9       52.24      132.74     47.68 o 
  19   3   9      765.06      722.68     65.78 o 
  20   3   9       60.82       46.39     32.76 o 
  21   3   9      414.90      342.14     75.97 o 
  22   3   9       52.94       71.34     65.86 o 
 -23   4   9     1209.65     1328.10    113.27 o 
 -22   4   9       47.86       91.41     62.60 o 
 -21   4   9     1837.59     1868.11    138.30 o 
 -20   4   9      160.32      160.69     41.18 o 
 -19   4   9     1902.31     1755.27     94.79 o 
 -18   4   9      183.71      150.68     27.21 o 
 -17   4   9     1503.23     1398.51    117.28 o 
 -16   4   9       53.60       67.48     20.44 o 
 -15   4   9     1927.11     1918.96     95.46 o 
 -14   4   9       49.05       34.00     17.65 o 
 -13   4   9     4966.99     5063.69    201.60 o 
 -12   4   9      214.41      223.01     25.45 o 
 -11   4   9     3542.91     3456.10    134.55 o 
 -10   4   9      485.83      442.66     28.43 o 
  -9   4   9     3240.73     3205.58    117.44 o 
  -8   4   9     4496.50     4603.58    148.32 o 
  -7   4   9     7428.53     7728.58    259.04 o 
  -6   4   9     5465.23     5167.82    152.36 o 
  -5   4   9    12908.55    12896.94    356.57 o 
  -4   4   9     2872.22     2396.71     79.11 o 
  -3   4   9     4831.77     4682.80    159.04 o 
  -2   4   9     3279.89     2914.74     79.89 o 
  -1   4   9      523.91      407.54     16.98 o 
   0   4   9     1872.42     1754.20     66.14 o 
   1   4   9     3178.21     3111.88    109.09 o 
   2   4   9    21807.53    21721.15   1364.42 o 
   3   4   9     3663.72     3394.38     94.33 o 
   4   4   9     5527.53     4852.41    196.91 o 
   5   4   9     1790.49     1862.03     79.28 o 
   6   4   9    11435.56    11002.04    299.84 o 
   7   4   9     2172.18     2422.46     68.99 o 
   8   4   9     2648.02     2542.61     96.70 o 
   9   4   9       34.91       38.38     10.26 o 
  10   4   9      180.03      157.84     15.51 o 
  11   4   9      546.13      526.55     29.39 o 
  12   4   9     2652.71     3010.39    110.55 o 
  13   4   9      445.62      355.42     38.08 o 
  14   4   9     9861.88    10027.47    371.39 o 
  15   4   9      332.50      256.21     26.61 o 
  16   4   9     6242.65     6498.29    261.02 o 
  17   4   9        8.96       13.85     26.79 o 
  18   4   9     1623.06     1621.63     88.36 o 
  19   4   9       35.04       11.32     44.93 o 
  20   4   9        2.32       40.64     51.79 o 
  21   4   9      238.87      282.11     70.14 o 
  22   4   9      564.66      635.40    100.50 o 
 -23   5   9       56.71       99.25     43.85 o 
 -22   5   9     1802.17     1879.42    138.65 o 
 -21   5   9       52.74       78.95     48.53 o 
 -20   5   9     1755.73     1712.08    100.61 o 
 -19   5   9      345.25      254.66     33.40 o 
 -18   5   9     1156.10     1063.95     63.27 o 
 -17   5   9       60.95       31.65     20.38 o 
 -16   5   9     1798.78     1882.54     85.76 o 
 -15   5   9     1088.29     1059.74     60.50 o 
 -14   5   9     1640.48     1610.61     79.15 o 
 -13   5   9      922.07      914.69     50.86 o 
 -12   5   9     2334.69     2295.76    104.73 o 
 -11   5   9      332.25      325.40     47.14 o 
 -10   5   9     1571.90     1518.12     95.56 o 
  -9   5   9     1032.71      970.27     44.57 o 
  -8   5   9     6381.30     6322.21    239.17 o 
  -7   5   9      165.81      127.51     14.24 o 
  -6   5   9    15341.28    15157.33    464.83 o 
  -5   5   9     7511.27     8066.64    206.67 o 
  -4   5   9     1308.05     1133.04     27.54 o 
  -3   5   9    11275.91    11659.49    383.52 o 
  -2   5   9    10980.36    11503.81    298.10 o 
  -1   5   9     1877.92     2066.28     95.19 o 
   0   5   9     9284.76     9681.56    355.41 o 
   1   5   9     2057.00     1863.16     74.42 o 
   2   5   9     3421.69     3668.07    108.86 o 
   3   5   9     3490.57     3433.68    139.08 o 
   4   5   9     7565.11     7499.14    254.87 o 
   5   5   9    15712.42    15868.62    475.78 o 
   6   5   9     2322.60     2158.13     66.43 o 
   7   5   9     7591.45     7459.69    252.52 o 
   8   5   9      405.23      501.74     26.33 o 
   9   5   9      478.38      449.36     22.37 o 
  10   5   9      188.40      158.31     16.40 o 
  11   5   9     3051.63     3046.81    126.40 o 
  12   5   9      668.98      645.77     41.39 o 
  13   5   9     2432.98     2297.98     99.06 o 
  14   5   9      654.84      536.06     36.93 o 
  15   5   9     7226.32     7199.10    277.94 o 
  16   5   9       67.33       47.55     25.33 o 
  17   5   9     3621.09     3687.06    208.28 o 
  18   5   9        5.59       26.69     33.31 o 
  19   5   9      178.03      121.20     34.79 o 
  20   5   9       88.53      113.19     56.94 o 
  22   5   9      102.67       44.25     57.11 o 
 -23   6   9      564.74      617.44     74.61 o 
 -22   6   9        7.78       39.44     58.31 o 
 -21   6   9     1040.09     1001.48     92.86 o 
 -20   6   9      187.07      105.59     61.94 o 
 -19   6   9      565.71      552.61     45.78 o 
 -18   6   9       27.25       35.68     26.35 o 
 -17   6   9      530.30      474.30     35.50 o 
 -16   6   9      414.32      442.08     33.95 o 
 -15   6   9     1434.52     1568.43     76.76 o 
 -14   6   9      420.50      366.40     34.73 o 
 -13   6   9     1907.98     1808.77     75.98 o 
 -12   6   9       17.22        7.43     30.73 o 
 -11   6   9     6316.90     5980.03    234.77 o 
 -10   6   9     1408.07     1571.78     66.76 o 
  -9   6   9      510.51      470.93     25.83 o 
  -8   6   9      736.71      782.23     42.97 o 
  -7   6   9     6773.10     6640.70    211.35 o 
  -6   6   9     5844.49     5841.80    159.71 o 
  -5   6   9     3336.19     3119.48     92.47 o 
  -4   6   9     9323.79     9579.75    281.73 o 
  -3   6   9     5673.65     5862.11    182.45 o 
  -2   6   9      835.31      746.59     48.13 o 
  -1   6   9     3779.12     4057.85    121.88 o 
   0   6   9     4345.97     4571.96    135.17 o 
   1   6   9     3277.30     3420.66    102.30 o 
   2   6   9     4363.26     4248.11    153.98 o 
   3   6   9     2475.26     2491.49     97.24 o 
   4   6   9     7346.97     7338.36    213.05 o 
   5   6   9      236.96      193.95     12.28 o 
   6   6   9     9237.50     9007.74    289.30 o 
   7   6   9     2403.79     2460.17    100.40 o 
   8   6   9      998.36     1049.66     45.80 o 
   9   6   9     1085.11     1107.29     49.41 o 
  10   6   9       12.63       14.59     14.55 o 
  11   6   9      176.78      171.46     18.22 o 
  12   6   9      592.37      554.37     41.16 o 
  13   6   9      430.95      360.24     32.86 o 
  14   6   9     3744.20     3522.51    178.49 o 
  15   6   9        0.08        2.40     27.60 o 
  16   6   9     4574.50     4828.88    215.71 o 
  17   6   9      122.75      138.20     31.16 o 
  18   6   9      520.62      556.86     59.42 o 
  19   6   9      199.48      248.33     74.43 o 
  21   6   9      203.34      130.68     63.11 o 
  22   6   9      578.76      574.35    103.24 o 
 -22   7   9      162.17      195.11     53.63 o 
 -21   7   9       46.02       58.61     42.78 o 
 -20   7   9      425.71      508.16     62.21 o 
 -19   7   9      178.72      158.63     35.08 o 
 -18   7   9      335.75      340.63     39.13 o 
 -17   7   9      187.32      129.81     27.60 o 
 -16   7   9      208.91      188.73     25.97 o 
 -15   7   9      193.72      190.08     24.77 o 
 -14   7   9      613.96      573.73     41.88 o 
 -13   7   9     1110.46     1037.72     47.45 o 
 -12   7   9     1174.24     1191.47     51.73 o 
 -11   7   9       11.18       27.35     20.00 o 
 -10   7   9      909.63      955.81     58.09 o 
  -9   7   9        9.63        6.52     15.72 o 
  -8   7   9      659.09      655.39     28.88 o 
  -7   7   9     2081.83     2129.00     80.60 o 
  -6   7   9      767.09      676.19     26.12 o 
  -5   7   9      168.36      203.73     16.25 o 
  -4   7   9      886.83      856.29     34.72 o 
  -3   7   9      870.05      986.07     32.70 o 
  -2   7   9      927.30      907.22     37.53 o 
  -1   7   9      281.22      304.47     20.30 o 
   0   7   9        4.15       18.96      9.74 o 
   1   7   9      342.89      356.70     23.44 o 
   2   7   9      335.79      290.51     21.58 o 
   3   7   9     1838.77     1713.75     73.33 o 
   4   7   9      843.15      806.82     41.59 o 
   5   7   9     5041.41     5000.16    179.81 o 
   6   7   9      122.47       85.94     17.47 o 
   7   7   9     4270.72     4180.82    169.38 o 
   8   7   9     1134.82      990.72     52.71 o 
   9   7   9       39.84       15.02     15.29 o 
  10   7   9     1384.48     1182.45    114.17 o 
  11   7   9      115.48       67.05     20.35 o 
  12   7   9       81.85       48.29     21.31 o 
  13   7   9     1025.02      958.53     58.73 o 
  14   7   9       66.13       28.25     27.69 o 
  15   7   9     1764.87     1698.59     93.64 o 
  16   7   9       19.49       52.03     29.47 o 
  17   7   9      931.17      838.32     62.18 o 
  18   7   9       71.54       53.77     37.74 o 
  20   7   9      114.51      125.88     60.20 o 
  21   7   9        0.25        0.17     49.91 o 
 -22   8   9      279.60      346.28    104.10 o 
 -21   8   9        1.23       56.08     61.57 o 
 -20   8   9       68.18       64.53     41.45 o 
 -19   8   9        7.25       75.35     32.44 o 
 -18   8   9      261.82      290.50     37.01 o 
 -17   8   9       17.13       99.45     51.88 o 
 -16   8   9      734.76      717.51     48.34 o 
 -15   8   9      135.82      112.98     23.63 o 
 -14   8   9        1.13       23.80     27.13 o 
 -13   8   9       84.65      102.01     19.83 o 
 -12   8   9       40.38       40.21     20.91 o 
 -11   8   9        7.35       29.12     19.22 o 
 -10   8   9      595.82      513.57     33.88 o 
  -9   8   9        1.07        1.71     17.64 o 
  -8   8   9        0.89       11.95     13.24 o 
  -7   8   9      695.76      715.90     34.14 o 
  -6   8   9       39.80       61.93     17.53 o 
  -5   8   9     1785.27     1729.34     60.88 o 
  -4   8   9       32.35       42.43     11.08 o 
  -3   8   9      293.12      300.99     17.04 o 
  -2   8   9        1.36       24.68     10.81 o 
  -1   8   9       56.76       28.94     10.56 o 
   0   8   9     3338.23     3457.18     99.26 o 
   1   8   9        0.09        7.64     10.63 o 
   2   8   9       95.73      100.93     13.55 o 
   3   8   9       98.21       82.35     16.10 o 
   4   8   9      994.80      882.69     73.21 o 
   5   8   9      460.80      416.24     29.02 o 
   6   8   9        1.97       30.23     19.50 o 
   7   8   9      404.32      449.56     34.14 o 
   8   8   9        1.71       30.64     20.44 o 
   9   8   9      231.09      238.84     29.99 o 
  10   8   9      334.89      349.38     29.94 o 
  11   8   9     1773.18     1790.16    104.74 o 
  12   8   9        0.10        6.97     29.40 o 
  13   8   9       73.70        2.92     48.36 o 
  14   8   9      663.30      634.85     58.23 o 
  15   8   9      241.73      252.18     44.38 o 
  16   8   9      383.57      399.66     42.71 o 
  17   8   9        2.42        1.89     51.28 o 
  18   8   9      263.97      226.22    122.02 o 
  19   8   9       85.67      110.62     53.34 o 
  20   8   9      560.28      438.86     83.35 o 
 -21   9   9      271.96      228.13     84.38 o 
 -20   9   9      114.77      157.55     44.71 o 
 -19   9   9       48.37       86.96     39.54 o 
 -18   9   9      110.86      107.51     45.68 o 
 -17   9   9      218.98      186.07     32.42 o 
 -16   9   9      556.12      611.49     48.18 o 
 -15   9   9      289.77      290.73     33.93 o 
 -14   9   9      388.00      321.57     27.94 o 
 -13   9   9     1107.99     1029.68     49.11 o 
 -12   9   9      450.32      426.45     32.99 o 
 -11   9   9     1257.46     1300.38     62.88 o 
 -10   9   9       59.91       57.86     18.74 o 
  -9   9   9      417.13      384.16     23.68 o 
  -8   9   9      763.01      722.92     31.89 o 
  -7   9   9        0.38        7.82     14.21 o 
  -6   9   9     5137.18     5087.49    214.20 o 
  -5   9   9       97.71      147.39     16.87 o 
  -4   9   9     1919.43     1835.08     59.02 o 
  -3   9   9       14.26       13.51     11.83 o 
  -2   9   9       12.87       15.66     12.11 o 
  -1   9   9     2157.91     2241.75     81.90 o 
   0   9   9        3.64        9.82     16.81 o 
   1   9   9       39.08       40.14     14.20 o 
   2   9   9      635.21      604.83     35.79 o 
   3   9   9      131.36      112.13     16.82 o 
   4   9   9     2615.68     2747.69    108.79 o 
   5   9   9      497.26      459.23     33.27 o 
   6   9   9      940.39      947.86     51.24 o 
   7   9   9     1186.68     1175.86     58.48 o 
   8   9   9       36.15       71.79     20.40 o 
   9   9   9     5288.62     5287.47    207.43 o 
  10   9   9      134.86      101.17     26.46 o 
  11   9   9      274.16      331.21     35.10 o 
  13   9   9       91.18       74.30     26.73 o 
  14   9   9      316.80      340.11     41.60 o 
  15   9   9       46.28       74.38     31.02 o 
  16   9   9       90.21      100.53     33.73 o 
  17   9   9       79.95       98.35     44.03 o 
  19   9   9      613.75      518.78     90.21 o 
  20   9   9       68.39      127.59     66.20 o 
 -20  10   9      132.12      164.12     42.52 o 
 -19  10   9      322.55      241.65     97.07 o 
 -18  10   9        1.63       27.61     50.08 o 
 -17  10   9      265.42      228.69     43.28 o 
 -16  10   9       82.13       47.44     26.64 o 
 -15  10   9     2307.62     2293.64     97.41 o 
 -14  10   9       25.17       62.77     22.17 o 
 -13  10   9     1248.63     1259.56     56.16 o 
 -12  10   9      841.77      903.03     43.67 o 
 -11  10   9      344.26      307.58     27.29 o 
 -10  10   9      448.30      403.16     29.97 o 
  -9  10   9      555.15      504.41     33.08 o 
  -8  10   9       53.46      102.18     21.43 o 
  -7  10   9      421.25      434.50     30.70 o 
  -6  10   9       89.07       66.08     16.82 o 
  -5  10   9     2067.02     1919.47     77.74 o 
  -4  10   9     2396.08     2339.53     96.88 o 
  -3  10   9     1903.50     1734.38     76.29 o 
  -2  10   9     1573.61     1567.13     60.55 o 
  -1  10   9       11.07       15.61     16.53 o 
   0  10   9     7507.07     7309.88    272.46 o 
   1  10   9      675.38      683.71     40.66 o 
   2  10   9     1492.04     1439.80     56.93 o 
   3  10   9      381.08      304.01     21.57 o 
   4  10   9       82.01       33.75     16.38 o 
   5  10   9     2509.96     2393.85    105.24 o 
   6  10   9     1682.50     1620.08     72.45 o 
   7  10   9      261.38      249.49     26.44 o 
   8  10   9     2495.48     2566.38    107.25 o 
   9  10   9      287.25      293.75     26.62 o 
  10  10   9     2464.19     2417.09    124.11 o 
  11  10   9       45.68       38.31     26.49 o 
  12  10   9      398.48      282.16     34.27 o 
  13  10   9     1181.88     1260.66     74.46 o 
  14  10   9      117.14      132.23     29.94 o 
  15  10   9      620.10      596.87     52.03 o 
  16  10   9      512.97      491.37     58.68 o 
  17  10   9        4.96       37.78     38.49 o 
  18  10   9      487.97      443.58     69.03 o 
  19  10   9      132.05      114.73     61.22 o 
 -19  11   9        5.23       60.63     39.51 o 
 -18  11   9      225.39      189.23     43.29 o 
 -16  11   9     1751.54     1619.11    122.88 o 
 -15  11   9        0.69        5.82     29.72 o 
 -14  11   9     1419.73     1387.81     69.66 o 
 -13  11   9      433.87      382.42     38.80 o 
 -12  11   9     1315.56     1195.36     58.54 o 
 -11  11   9     1472.54     1486.87     65.91 o 
 -10  11   9      188.51      140.59     21.58 o 
  -9  11   9       42.19       28.62     16.77 o 
  -8  11   9     2576.78     2484.17     99.72 o 
  -7  11   9      236.42      187.62     25.16 o 
  -6  11   9     1915.20     1836.96     82.45 o 
  -5  11   9      691.36      582.90     37.15 o 
  -4  11   9      577.61      540.91     31.83 o 
  -3  11   9     4762.92     4725.32    168.87 o 
  -2  11   9      551.54      624.50     41.98 o 
  -1  11   9     2990.03     2918.79    112.90 o 
   0  11   9      446.59      455.17     43.11 o 
   1  11   9      402.99      454.91     25.86 o 
   2  11   9      585.54      672.08     35.10 o 
   3  11   9      663.75      639.51     43.07 o 
   4  11   9     1824.30     1876.76     90.15 o 
   5  11   9      554.58      513.33     32.70 o 
   6  11   9     1706.77     1669.61     75.21 o 
   7  11   9     2095.93     2277.61     98.47 o 
   8  11   9      295.67      235.75     27.27 o 
   9  11   9     3907.08     3572.75    404.34 o 
  10  11   9      444.14      397.05     40.36 o 
  11  11   9     1295.42     1363.03     81.38 o 
  12  11   9     1126.92     1015.61     69.43 o 
  13  11   9      134.72      102.11     28.46 o 
  14  11   9     1113.13     1144.55     94.58 o 
  15  11   9      291.74      289.70     51.89 o 
  16  11   9        2.13        0.00     54.02 o 
  17  11   9     1289.95     1253.55    106.43 o 
  18  11   9       36.50       85.06     54.36 o 
 -18  12   9       11.23       13.55     47.33 o 
 -17  12   9      539.31      451.69     62.70 o 
 -16  12   9        2.55        1.09     29.79 o 
 -15  12   9     1350.44     1523.05     94.65 o 
 -14  12   9       58.99       42.80     28.45 o 
 -13  12   9     1878.75     1981.01    100.72 o 
 -12  12   9     1878.75     1945.38     95.87 o 
 -11  12   9      828.86      928.27     62.55 o 
 -10  12   9     1153.11     1213.49     68.25 o 
  -9  12   9      490.44      534.65     50.82 o 
  -8  12   9      736.29      663.65     43.40 o 
  -7  12   9     2456.60     2574.51    110.54 o 
  -6  12   9      386.63      305.15     31.79 o 
  -5  12   9     2070.27     2150.56    110.38 o 
  -4  12   9      230.17      199.70     39.13 o 
  -3  12   9     2910.85     2752.04    103.24 o 
  -2  12   9     1210.90     1326.46     56.96 o 
  -1  12   9      350.62      309.65     35.41 o 
   0  12   9      622.31      629.11     37.84 o 
   1  12   9     1600.46     1533.19     60.88 o 
   2  12   9      777.98      772.29     48.20 o 
   3  12   9     1075.06     1168.39     63.78 o 
   4  12   9     1128.34     1005.89     49.82 o 
   5  12   9     1236.27     1216.69     56.93 o 
   6  12   9     1393.14     1332.53     70.85 o 
   7  12   9      252.00      171.98     27.52 o 
   8  12   9     4517.01     4546.65    178.57 o 
   9  12   9       49.62       64.96     28.90 o 
  10  12   9     1178.65     1210.46     74.12 o 
  11  12   9      116.26       67.14     28.01 o 
  12  12   9     1199.54     1212.96     75.66 o 
  13  12   9      425.77      398.36     56.70 o 
  14  12   9      742.57      769.24     81.15 o 
  15  12   9      120.32      138.31     67.31 o 
  16  12   9      852.38      960.94     91.36 o 
  17  12   9       79.84      186.76     73.74 o 
 -17  13   9       79.60       39.79     56.08 o 
 -16  13   9      718.16      722.69     74.71 o 
 -15  13   9        4.28        0.17     42.19 o 
 -14  13   9     1680.93     1610.17    130.85 o 
 -13  13   9      571.80      563.86    135.83 o 
 -12  13   9     1231.65     1171.44    231.75 o 
 -11  13   9      706.79      769.93    111.18 o 
 -10  13   9      484.11      527.69     47.83 o 
  -9  13   9      215.62      217.55     36.73 o 
  -8  13   9     1625.40     1606.99     72.11 o 
  -7  13   9      127.18       94.27     20.88 o 
  -6  13   9     1571.95     1526.17     66.81 o 
  -5  13   9     1759.53     1650.93     72.72 o 
  -4  13   9     2054.32     2064.84     96.51 o 
  -3  13   9     2706.67     2756.27    107.64 o 
  -2  13   9      721.57      646.42     50.34 o 
  -1  13   9     3675.99     3850.13    187.78 o 
   0  13   9      611.95      682.05     42.82 o 
   1  13   9      760.85      782.27     49.13 o 
   2  13   9     3322.57     3272.12    124.80 o 
   3  13   9       51.53       46.73     19.74 o 
   4  13   9     1017.48     1138.59     58.27 o 
   5  13   9      444.37      467.51     36.27 o 
   6  13   9      351.05      405.59     33.91 o 
   7  13   9     2723.94     2776.50    126.12 o 
   8  13   9        3.92       42.83     35.77 o 
   9  13   9     2067.91     2344.26    116.25 o 
  10  13   9        4.60       28.03     36.01 o 
  11  13   9      443.39      413.08     46.10 o 
  12  13   9      778.57      731.49     77.82 o 
  13  13   9      726.59      621.65     72.12 o 
  14  13   9      174.35      150.42     46.27 o 
  15  13   9      220.11      245.61     61.82 o 
 -16  14   9        0.88       57.11     63.11 o 
 -15  14   9      488.72      559.51     67.66 o 
 -14  14   9      182.23      199.20     50.02 o 
 -13  14   9     1328.35     1473.49    116.88 o 
 -12  14   9      507.46      547.64     68.75 o 
 -11  14   9      367.35      479.42     52.58 o 
 -10  14   9       95.85      131.56     35.50 o 
  -9  14   9      131.98      187.64     36.44 o 
  -8  14   9      114.13      109.15     31.18 o 
  -7  14   9      419.60      400.71     44.07 o 
  -6  14   9        6.95       30.70     54.88 o 
  -5  14   9     1577.96     1539.07     77.70 o 
  -4  14   9     1618.37     1631.04     80.34 o 
  -3  14   9      728.74      611.04     49.01 o 
  -2  14   9     2509.76     2467.63    101.16 o 
  -1  14   9     1426.05     1325.07     76.10 o 
   0  14   9     1879.42     1864.83     96.76 o 
   1  14   9      700.36      755.27     55.49 o 
   2  14   9      239.39      243.38     28.71 o 
   3  14   9      986.41      968.77     52.95 o 
   4  14   9      363.54      410.62     35.42 o 
   5  14   9      149.01      112.56     28.45 o 
   6  14   9      285.15      340.00     30.71 o 
   7  14   9        1.73        8.65     34.77 o 
   8  14   9     1622.60     1644.67     98.75 o 
   9  14   9       38.24       39.24     34.60 o 
  10  14   9     1260.47     1196.71     74.59 o 
  11  14   9      147.71       80.58     39.72 o 
  12  14   9      671.80      610.70     74.81 o 
  13  14   9      825.37      880.72    102.13 o 
  14  14   9      757.09      847.51     84.21 o 
  15  14   9       75.30       99.27     45.29 o 
 -15  15   9       52.88       67.84     44.20 o 
 -14  15   9      153.08      151.78     59.68 o 
 -13  15   9      158.58      188.99     49.65 o 
 -12  15   9       68.68      124.79     48.08 o 
 -11  15   9       99.91      116.80     39.21 o 
 -10  15   9       34.40       68.57     36.46 o 
  -9  15   9       34.60       22.29     29.11 o 
  -8  15   9      429.87      411.78     47.59 o 
  -7  15   9        4.71        8.74     31.79 o 
  -6  15   9      141.08      151.04     33.00 o 
  -5  15   9       12.03       40.64     53.16 o 
  -4  15   9      121.83       80.28     50.51 o 
  -3  15   9      371.71      437.73     57.47 o 
  -2  15   9       29.38       48.82     24.12 o 
  -1  15   9      389.63      493.13     38.60 o 
   0  15   9      199.97      192.53     31.39 o 
   1  15   9      177.66      127.76     36.83 o 
   2  15   9      108.70      105.49     25.99 o 
   3  15   9        6.06       25.01     25.97 o 
   4  15   9      245.88      206.91     40.32 o 
   5  15   9       41.03       57.31     27.11 o 
   6  15   9        0.07       29.65     36.49 o 
   7  15   9      630.51      639.45     53.53 o 
   8  15   9        0.05        7.72     42.53 o 
   9  15   9      353.58      394.53     59.80 o 
  10  15   9       17.59       29.97     38.33 o 
  11  15   9      737.43      745.79     80.60 o 
  12  15   9      292.84      379.55     64.80 o 
  13  15   9      295.49      368.24     62.90 o 
  14  15   9      325.35      449.49     69.80 o 
 -13  16   9        5.52       19.55     60.20 o 
 -12  16   9       33.36       45.90     43.14 o 
 -11  16   9        0.59       21.84     42.39 o 
 -10  16   9       26.75       52.14     53.85 o 
  -9  16   9        0.67        2.74     40.99 o 
  -8  16   9       12.93        8.70     27.41 o 
  -7  16   9       74.53       42.57     30.55 o 
  -6  16   9       15.43        0.17     43.73 o 
  -5  16   9       55.84       64.31     57.11 o 
  -4  16   9        0.23       36.73     36.89 o 
  -3  16   9       28.10       84.00     43.20 o 
  -2  16   9       56.51       65.77     40.01 o 
  -1  16   9       91.04      132.75     64.39 o 
   0  16   9        8.50       14.54     25.99 o 
   1  16   9       69.75       85.29     33.29 o 
   3  16   9        1.11        2.74     42.87 o 
   4  16   9        9.69       33.02     32.24 o 
   5  16   9       17.74        8.45     29.09 o 
   6  16   9        0.18        3.60     54.71 o 
   7  16   9       59.69       56.35     31.87 o 
   8  16   9        2.53       35.16     56.59 o 
   9  16   9        0.01        7.14     39.29 o 
  10  16   9        5.07        7.55     57.97 o 
  11  16   9       85.29      112.96     47.01 o 
  12  16   9        8.17       80.99     53.34 o 
 -11  17   9       37.66       16.64     51.28 o 
 -10  17   9       15.53       94.67     78.20 o 
  -9  17   9        0.49       35.67     57.28 o 
  -8  17   9      134.64      141.14     46.22 o 
  -7  17   9       72.88      113.59     41.80 o 
  -6  17   9      231.43      194.83     46.76 o 
  -5  17   9        0.40        0.69     53.85 o 
  -4  17   9      436.58      424.69     63.43 o 
  -3  17   9      243.16      254.61     46.62 o 
  -2  17   9       15.72       35.67     46.82 o 
  -1  17   9       25.16        6.55     32.39 o 
   0  17   9       29.32       40.49     34.90 o 
   1  17   9       48.24       35.36     34.37 o 
   3  17   9      211.79      184.28     36.77 o 
   4  17   9        9.57       22.31     29.68 o 
   5  17   9      248.05      234.86     44.35 o 
   6  17   9      374.33      411.56     63.21 o 
   7  17   9       37.25       41.50     41.20 o 
   8  17   9       68.40      111.97     47.25 o 
   9  17   9       80.54      137.75     64.40 o 
  10  17   9      110.06      132.13     47.81 o 
  -8  18   9       41.30       20.92     52.65 o 
  -7  18   9      249.24      279.34     55.13 o 
  -6  18   9      111.51      118.63     76.75 o 
  -5  18   9      467.85      435.14     63.78 o 
  -4  18   9        4.52       70.31     57.97 o 
  -3  18   9      229.92      266.58     87.12 o 
  -2  18   9      157.73      124.26     46.65 o 
  -1  18   9       21.97       27.44     51.11 o 
   0  18   9       80.91       51.62     36.36 o 
   2  18   9       86.91       60.08     33.00 o 
   3  18   9       37.35       36.52     38.68 o 
   4  18   9      219.40      232.24     44.90 o 
   5  18   9      114.90      107.68     36.38 o 
   6  18   9      378.97      459.44     56.96 o 
   7  18   9      258.31      335.25     63.35 o 
  -1  19   9      290.70      358.90     92.09 o 
   0  19   9       21.46       61.49     43.04 o 
 -24   0  10      228.17      142.69     67.57 o 
 -23   0  10      424.92      509.69    104.27 o 
 -22   0  10     2178.53     2477.28    245.93 o 
 -21   0  10     1408.96     1662.33    181.27 o 
 -20   0  10     2504.22     2661.71    201.31 o 
 -19   0  10      589.31      495.83     74.09 o 
 -18   0  10     2103.19     2266.67    162.47 o 
 -17   0  10        5.47       16.22     46.22 o 
 -16   0  10      678.70      622.94     49.65 o 
 -15   0  10        0.32       22.81     32.76 o 
 -14   0  10     4736.91     4356.33    283.46 o 
 -13   0  10      516.89      516.76     48.69 o 
 -12   0  10    16468.32    17195.82    827.86 o 
 -11   0  10      989.49     1010.32     59.11 o 
 -10   0  10    11968.18    12128.47    614.06 o 
  -9   0  10      497.97      506.35     30.99 o 
  -8   0  10    16196.65    17624.17    722.90 o 
  -7   0  10      174.17      173.54     35.64 o 
  -6   0  10     3039.71     2906.73    159.56 o 
  -5   0  10      339.35      398.68     42.84 o 
  -4   0  10    11467.27    11227.24    460.47 o 
  -3   0  10       56.00       57.06     14.08 o 
  -2   0  10    58238.77    61086.54   2595.74 o 
  -1   0  10    14646.84    12455.63   1601.32 o 
   0   0  10    21134.63    21776.65    848.59 o 
   1   0  10       96.36       81.23     17.80 o 
   2   0  10     1524.17     1428.66     95.71 o 
   3   0  10      554.18      833.02     69.79 o 
   4   0  10     3119.61     3314.64    121.64 o 
   5   0  10      181.06      183.83     25.78 o 
   6   0  10     5396.38     5716.40    257.22 o 
   7   0  10     9790.10     9880.78    433.35 o 
   8   0  10     7582.72     7692.94    357.96 o 
   9   0  10      761.13      837.37     40.45 o 
  10   0  10     3473.32     3644.05    166.52 o 
  11   0  10      911.35      944.67     57.50 o 
  12   0  10     7428.96     7624.35    335.22 o 
  13   0  10      469.19      426.44     36.37 o 
  14   0  10     3335.93     3359.89    165.81 o 
  15   0  10      518.92      553.02     54.84 o 
  16   0  10     4098.52     4327.44    283.16 o 
  17   0  10     3927.22     3902.21    273.98 o 
  18   0  10     2236.73     2171.89    168.79 o 
  19   0  10      724.84      758.19    103.41 o 
  20   0  10      900.69     1142.86    134.45 o 
  21   0  10      212.39      112.16     53.51 o 
  22   0  10      806.05      776.37    108.21 o 
 -24   1  10      527.82      487.74     65.29 o 
 -23   1  10     1363.93     1630.52    130.94 o 
 -22   1  10     1108.44      967.87     92.89 o 
 -21   1  10     2113.54     2255.55    155.58 o 
 -20   1  10      491.24      508.18     47.58 o 
 -19   1  10     1537.89     1462.67     90.33 o 
 -18   1  10        1.82        6.98     24.20 o 
 -17   1  10     1763.71     1813.33     86.36 o 
 -16   1  10        1.37       18.05     17.44 o 
 -15   1  10      135.54      139.57     20.37 o 
 -14   1  10       21.32       12.34     18.06 o 
 -13   1  10     7142.15     7325.31    268.56 o 
 -12   1  10     1436.84     1346.23     59.03 o 
 -11   1  10    10253.07    10219.27    387.60 o 
 -10   1  10      218.12      216.89     17.21 o 
  -9   1  10    14519.60    15127.27    505.56 o 
  -8   1  10      119.91      134.77      9.59 o 
  -7   1  10     9929.54    10430.83    284.76 o 
  -6   1  10      296.11      268.59     18.56 o 
  -5   1  10    11770.44    12497.54    395.48 o 
  -4   1  10       70.19      118.27     21.26 o 
  -3   1  10    15333.21    15662.55    483.85 o 
  -2   1  10       24.40       62.04     18.73 o 
  -1   1  10     9269.73     9306.44    243.36 o 
   0   1  10      937.63     1068.16     55.04 o 
   1   1  10     3437.31     2828.96    128.84 o 
   2   1  10      977.77      936.58     29.47 o 
   3   1  10     5983.24     6029.62    168.12 o 
   4   1  10     1698.37     1702.52     77.46 o 
   5   1  10     2082.72     1936.03     80.13 o 
   6   1  10     2057.55     2133.63     52.86 o 
   7   1  10     9657.54     8715.71    529.47 o 
   8   1  10     1616.66     1474.22     60.99 o 
   9   1  10    10988.86    10817.08    343.67 o 
  10   1  10      352.51      337.59     16.94 o 
  11   1  10     1710.14     1717.12     62.55 o 
  12   1  10     1505.92     1451.74     50.80 o 
  13   1  10     4051.55     3899.38    120.95 o 
  14   1  10     3449.20     3353.09    120.51 o 
  15   1  10     1289.31     1096.31     53.38 o 
  16   1  10     2364.37     2226.08    110.32 o 
  17   1  10     1011.44     1015.92     72.76 o 
  18   1  10      193.58      166.26     35.20 o 
  19   1  10     1269.60     1092.84    199.23 o 
  20   1  10      149.97      138.12     47.42 o 
  21   1  10      494.05      356.37     78.55 o 
  22   1  10      189.21      235.12     68.94 o 
 -23   2  10      346.34      343.14    117.82 o 
 -22   2  10     1420.65     1506.21    120.63 o 
 -21   2  10     1012.79     1206.37    101.99 o 
 -20   2  10     1636.95     1672.99     99.08 o 
 -19   2  10      226.64      257.78     35.95 o 
 -18   2  10      345.96      324.45     33.62 o 
 -17   2  10      216.89      195.94     27.71 o 
 -16   2  10      372.03      272.12     28.19 o 
 -15   2  10        1.07        2.96     16.04 o 
 -14   2  10      265.44      287.11     26.54 o 
 -13   2  10      220.55      214.86     20.59 o 
 -12   2  10     3486.39     3498.62    134.93 o 
 -11   2  10      363.31      344.79     23.67 o 
 -10   2  10     7184.17     7332.61    243.05 o 
  -9   2  10       96.22      127.55     16.97 o 
  -8   2  10     5124.59     5339.76    181.27 o 
  -7   2  10       88.90       53.83      8.92 o 
  -6   2  10      153.95       91.91     11.59 o 
  -5   2  10      348.95      412.75     18.23 o 
  -4   2  10      463.51      304.91     13.80 o 
  -3   2  10      215.98      383.42     16.83 o 
  -2   2  10     4395.33     4224.32    148.49 o 
  -1   2  10     1087.86      950.95     26.15 o 
   0   2  10     8753.27     8388.71    244.30 o 
   1   2  10      325.08      391.18     19.42 o 
   2   2  10     7745.16     7798.87    231.51 o 
   3   2  10     1513.26     1573.94     73.80 o 
   4   2  10    10567.13    11059.54    398.87 o 
   5   2  10     2245.70     2357.44     61.49 o 
   6   2  10    10011.83    10663.08    309.76 o 
   7   2  10     2831.07     3041.30     93.98 o 
   8   2  10     2754.66     2769.07     82.83 o 
   9   2  10     1259.55     1230.44     61.49 o 
  10   2  10      285.64      287.27     19.58 o 
  11   2  10        1.07       11.02     11.84 o 
  12   2  10     1731.24     1823.88     66.68 o 
  13   2  10      876.72      860.62     37.31 o 
  14   2  10        2.78        2.57     31.56 o 
  15   2  10     1089.31     1104.60     59.08 o 
  16   2  10      780.19      812.00     53.41 o 
  17   2  10     1695.96     1726.33    105.21 o 
  18   2  10      521.33      580.22     53.93 o 
  19   2  10      274.78      249.69     50.49 o 
  20   2  10      182.85      353.18    126.99 o 
  21   2  10      174.40      416.22     92.09 o 
  22   2  10      327.36      415.71     91.07 o 
 -23   3  10      317.33      291.82     56.90 o 
 -22   3  10      269.01      211.67     54.05 o 
 -21   3  10      602.90      516.88     65.20 o 
 -20   3  10      375.67      368.06     49.17 o 
 -19   3  10      392.94      329.98     39.81 o 
 -18   3  10      100.16       93.66     22.54 o 
 -17   3  10       21.87       37.15     19.84 o 
 -16   3  10       13.72       23.96     20.49 o 
 -15   3  10       13.08       38.43     29.20 o 
 -14   3  10       54.51       68.58     18.64 o 
 -13   3  10       36.82       56.77     26.15 o 
 -12   3  10     1540.77     1430.46     77.31 o 
 -11   3  10     1610.01     1471.49     54.96 o 
 -10   3  10     1075.57     1182.51     49.68 o 
  -9   3  10     2373.57     2208.65     74.22 o 
  -8   3  10      134.87      144.70     17.41 o 
  -7   3  10      433.04      328.80     26.43 o 
  -6   3  10        1.93        1.87      8.06 o 
  -5   3  10      462.62      531.24     30.10 o 
  -4   3  10     5944.96     6747.07    206.48 o 
  -3   3  10     1834.50     2115.77     65.22 o 
  -2   3  10     1025.12     1255.50     60.55 o 
  -1   3  10     4046.15     4338.46    178.78 o 
   0   3  10      263.07      285.00     13.48 o 
   1   3  10    10860.10    11469.77    310.02 o 
   2   3  10     3591.58     3852.02    142.12 o 
   3   3  10     4982.79     5065.95    211.00 o 
   4   3  10      219.91      249.12     24.12 o 
   5   3  10      762.33      822.31     18.16 o 
   6   3  10        0.27        1.83      9.47 o 
   7   3  10        8.32        2.66      8.93 o 
   8   3  10       46.25      128.25     17.23 o 
   9   3  10      848.13      756.23     26.13 o 
  10   3  10      484.89      492.23     21.64 o 
  11   3  10        1.13        9.39     13.48 o 
  12   3  10     1802.26     1709.55     72.31 o 
  13   3  10      338.20      274.09     24.19 o 
  14   3  10      401.01      326.60     27.27 o 
  15   3  10       25.01        0.00     39.10 o 
  16   3  10     1382.84     1292.44     66.10 o 
  17   3  10       10.33       22.97     30.52 o 
  18   3  10      124.68      151.67     47.17 o 
  19   3  10       46.98       36.55     38.84 o 
  20   3  10       51.40       98.95     57.62 o 
  21   3  10        0.83       33.79     57.45 o 
  22   3  10      313.05      253.82     73.40 o 
 -23   4  10       56.16       66.08     44.81 o 
 -22   4  10       27.30      116.06     89.78 o 
 -21   4  10      336.91      272.21     77.95 o 
 -20   4  10       72.13       55.07     33.48 o 
 -19   4  10       19.75       40.63     35.33 o 
 -18   4  10        8.49       30.47     24.47 o 
 -17   4  10      569.56      557.25     42.16 o 
 -16   4  10        4.30       12.85     17.72 o 
 -15   4  10      199.87      177.33     23.60 o 
 -14   4  10       77.69       79.73     21.83 o 
 -13   4  10      296.11      275.11     28.78 o 
 -12   4  10      262.94      223.67     32.68 o 
 -11   4  10        4.18       34.99     33.27 o 
 -10   4  10      225.25      225.72     20.91 o 
  -9   4  10       20.08       19.79      9.67 o 
  -8   4  10        9.83       46.72     10.09 o 
  -7   4  10       63.16       67.65      9.51 o 
  -6   4  10     2890.19     3367.22    111.03 o 
  -5   4  10        5.23        3.21      7.47 o 
  -4   4  10     2362.91     2775.63     57.91 o 
  -3   4  10     2179.16     2237.65    105.41 o 
  -2   4  10      416.16      538.62     24.76 o 
  -1   4  10       12.63       10.75      9.02 o 
   0   4  10     4768.80     4877.11    198.16 o 
   1   4  10      353.81      372.89     23.21 o 
   2   4  10     3024.41     2909.09    178.58 o 
   3   4  10        7.95       30.05      6.82 o 
   4   4  10      844.18      995.89     36.98 o 
   5   4  10       35.93       27.40      7.51 o 
   6   4  10        4.01        5.24      9.24 o 
   7   4  10       52.88       83.75      9.93 o 
   8   4  10     1668.87     1651.70     65.28 o 
   9   4  10      195.77      180.42     16.11 o 
  10   4  10      910.12      890.83     43.74 o 
  11   4  10      368.21      360.70     24.48 o 
  12   4  10       77.89      103.78     15.95 o 
  14   4  10      441.62      295.01     32.97 o 
  15   4  10      417.44      349.37     36.20 o 
  17   4  10        0.44       24.98     35.67 o 
  18   4  10        6.63       47.33     49.22 o 
  19   4  10      515.46      611.01     74.17 o 
  20   4  10      354.24      451.55     80.26 o 
  21   4  10       18.50       78.55     64.14 o 
  22   4  10        0.19       92.95     66.54 o 
 -22   5  10        7.69       34.81     43.67 o 
 -21   5  10       84.46      101.36     42.43 o 
 -20   5  10       12.88       40.52     37.51 o 
 -19   5  10       77.09       51.47     26.89 o 
 -18   5  10        3.77       18.87     37.94 o 
 -17   5  10      571.75      547.78     36.00 o 
 -16   5  10      272.18      313.60     29.68 o 
 -15   5  10      971.52      798.62     68.65 o 
 -14   5  10      553.01      575.04     38.61 o 
 -13   5  10      658.91      471.83     55.50 o 
 -12   5  10       99.31       17.36     19.91 o 
 -11   5  10       14.05       57.62     34.30 o 
 -10   5  10       32.17       26.14     13.76 o 
  -9   5  10      100.73      124.09     13.64 o 
  -8   5  10       75.25       67.28     10.62 o 
  -7   5  10       37.23       24.30      8.71 o 
  -6   5  10      174.44      258.41     16.57 o 
  -5   5  10     4180.35     3887.46    105.72 o 
  -4   5  10     2216.06     2366.09     66.51 o 
  -3   5  10     5707.99     5516.11    162.20 o 
  -2   5  10     1248.22     1420.00     45.02 o 
  -1   5  10       99.86       94.46     10.04 o 
   0   5  10        0.58       13.00      9.76 o 
   1   5  10      565.15      668.78     24.93 o 
   2   5  10      680.77      795.11     40.89 o 
   3   5  10     2219.67     2554.05     97.24 o 
   4   5  10      265.91      255.09     16.16 o 
   5   5  10        9.43       14.17      9.95 o 
   6   5  10      347.60      403.59     25.26 o 
   7   5  10     3226.62     3327.49    123.44 o 
   8   5  10     1800.65     1703.24     77.37 o 
   9   5  10      105.88       99.69     22.00 o 
  10   5  10      177.80      199.85     20.36 o 
  11   5  10      131.94      212.41     23.04 o 
  12   5  10        7.93       47.58     22.66 o 
  13   5  10       17.14       26.07     37.73 o 
  14   5  10      118.73       25.48     23.11 o 
  16   5  10       60.53       29.89     29.97 o 
  17   5  10      174.79      286.57     70.92 o 
  18   5  10     1009.72     1003.24     80.90 o 
  19   5  10        8.92        8.91     31.98 o 
  20   5  10      346.14      354.83     76.32 o 
  21   5  10       80.25       96.21     62.43 o 
  22   5  10      225.07      322.07     82.15 o 
 -22   6  10      429.57      397.74     64.62 o 
 -21   6  10       71.23       88.74     78.55 o 
 -20   6  10      730.11      666.73    116.02 o 
 -19   6  10       16.61       35.14     27.37 o 
 -18   6  10     1118.52     1151.05     65.93 o 
 -17   6  10       92.46       59.63     20.45 o 
 -16   6  10     1281.67     1259.92     73.00 o 
 -15   6  10      162.45      147.69     27.80 o 
 -14   6  10      935.56      917.58     50.11 o 
 -13   6  10     1252.57     1196.53     58.26 o 
 -12   6  10      473.51      387.76     27.37 o 
 -11   6  10        5.12       24.25     23.30 o 
 -10   6  10      273.97      250.47     26.64 o 
  -9   6  10      196.42      143.03     13.89 o 
  -8   6  10     1177.64     1173.40     55.40 o 
  -7   6  10      147.82      169.00     11.79 o 
  -6   6  10     4803.27     4912.13    143.43 o 
  -5   6  10      131.57      186.15     10.50 o 
  -4   6  10     8361.25     8352.83    260.18 o 
  -3   6  10      861.40      904.95     24.11 o 
  -2   6  10    16053.71    16486.08    453.41 o 
  -1   6  10     1075.12     1014.88     51.57 o 
   0   6  10     1624.47     1568.86     61.18 o 
   1   6  10      561.78      559.57     28.77 o 
   2   6  10        2.11       10.42     12.93 o 
   3   6  10      147.20      138.92     17.15 o 
   4   6  10     8023.18     8005.44    279.86 o 
   5   6  10        1.64       21.96     11.91 o 
   6   6  10    13551.75    13049.05    440.81 o 
   7   6  10     1636.27     1622.34     79.73 o 
   8   6  10     3213.87     2917.66    212.96 o 
   9   6  10     2289.62     2246.35     89.92 o 
  10   6  10     1754.11     1761.44     79.22 o 
  11   6  10     1050.80     1128.83     60.17 o 
  12   6  10      170.62      106.37     25.17 o 
  15   6  10      374.69      318.65     37.21 o 
  16   6  10      453.07      457.10     42.89 o 
  17   6  10     1685.33     1306.35    157.12 o 
  18   6  10       17.85       50.46     34.75 o 
  20   6  10      136.59      296.18     60.71 o 
  21   6  10      207.30      296.52     67.40 o 
 -22   7  10      158.99      185.62     49.61 o 
 -21   7  10      984.34     1081.16    102.86 o 
 -20   7  10        9.91       69.90     72.37 o 
 -19   7  10     1162.11     1166.98     81.26 o 
 -18   7  10      103.70      131.65     45.18 o 
 -17   7  10      994.40      794.98     49.58 o 
 -16   7  10     1076.92     1012.31     54.58 o 
 -15   7  10     2568.37     2629.09    119.47 o 
 -14   7  10     2337.81     2279.36    106.47 o 
 -13   7  10      499.92      498.53     31.06 o 
 -12   7  10      828.11      832.15     43.92 o 
 -11   7  10     3683.37     3374.23    211.50 o 
 -10   7  10      799.64      771.49     39.69 o 
  -9   7  10     1264.63     1212.72     52.19 o 
  -8   7  10      133.33      135.14     18.38 o 
  -7   7  10     2805.20     2677.25    103.84 o 
  -6   7  10       98.14      138.74     20.36 o 
  -5   7  10     8961.00     9078.69    247.61 o 
  -4   7  10        8.25       11.08     10.39 o 
  -3   7  10    13156.57    13056.43    409.47 o 
  -2   7  10        4.57        9.64     10.49 o 
  -1   7  10     4517.34     4583.46    170.11 o 
   0   7  10     1727.04     1632.63     68.56 o 
   1   7  10     3379.76     3608.94    123.78 o 
   2   7  10      973.09      896.05     39.06 o 
   3   7  10    11279.38    12479.08    423.08 o 
   4   7  10      312.71      296.49     21.66 o 
   5   7  10    17573.81    18517.84    638.16 o 
   6   7  10     2645.37     2620.12    110.37 o 
   7   7  10     9714.87     9827.01    433.80 o 
   8   7  10      450.81      399.96     26.90 o 
   9   7  10     2764.69     2873.56    112.69 o 
  10   7  10      396.38      389.52     32.01 o 
  11   7  10      953.59      922.60     60.56 o 
  12   7  10        2.40       23.16     20.48 o 
  13   7  10      753.88      814.32     55.45 o 
  14   7  10       88.92       72.49     28.85 o 
  15   7  10     1418.14     1371.96     76.83 o 
  16   7  10     1596.16     1606.37     94.73 o 
  17   7  10      545.05      469.04     64.88 o 
  18   7  10      934.36      967.25    114.39 o 
  19   7  10      905.73      994.34    122.28 o 
  20   7  10      937.53      959.36    132.22 o 
 -21   8  10      192.87      228.14     51.97 o 
 -20   8  10     1524.39     1667.64    132.29 o 
 -19   8  10        1.38        6.17     55.39 o 
 -18   8  10     1463.58     1348.47    138.52 o 
 -17   8  10      262.85      263.36     35.67 o 
 -16   8  10     1267.92     1382.38     64.48 o 
 -15   8  10      712.47      704.17     40.89 o 
 -14   8  10     2299.18     2497.75    105.34 o 
 -13   8  10       12.13       32.96     18.24 o 
 -12   8  10     2859.11     2942.14    121.74 o 
 -11   8  10      385.58      357.81     27.68 o 
 -10   8  10     6428.10     6550.91    274.99 o 
  -9   8  10     1106.22      957.60     53.27 o 
  -8   8  10     4878.58     4883.07    193.12 o 
  -7   8  10       43.94       31.87     13.68 o 
  -6   8  10     9090.93     9023.57    299.90 o 
  -5   8  10      983.68      981.68     38.74 o 
  -4   8  10     4589.97     4260.36    163.09 o 
  -3   8  10      584.98      473.15     24.90 o 
  -2   8  10    10143.96     9899.49    363.72 o 
  -1   8  10       49.08       27.95     11.09 o 
   0   8  10     1684.96     1704.54     63.18 o 
   1   8  10       64.62       37.56     11.56 o 
   2   8  10     2460.47     2519.61     88.36 o 
   3   8  10       15.70       14.55     12.95 o 
   4   8  10     6712.79     6476.34    235.57 o 
   5   8  10       33.10       45.19     19.40 o 
   6   8  10    14256.06    14051.00    521.69 o 
   7   8  10     6314.53     6343.50    247.98 o 
   8   8  10     4109.88     4023.46    159.19 o 
   9   8  10     2295.65     2295.53    100.27 o 
  10   8  10     4485.35     4345.17    179.41 o 
  11   8  10     1282.30     1330.72     71.43 o 
  12   8  10     1311.57     1269.23     70.68 o 
  13   8  10      290.34      267.44     34.72 o 
  14   8  10     2310.06     2426.40    125.43 o 
  15   8  10      202.94      208.05     32.10 o 
  16   8  10     1071.71     1153.83     72.66 o 
  17   8  10     1231.43     1354.72    104.54 o 
  18   8  10      971.36     1006.53     88.22 o 
  19   8  10      890.97     1025.73    139.94 o 
  20   8  10      363.08      380.55     86.09 o 
 -21   9  10      454.37      487.78     64.50 o 
 -20   9  10       23.33       74.09     63.28 o 
 -19   9  10     1599.62     1690.36    134.12 o 
 -18   9  10        6.36       39.32     35.44 o 
 -17   9  10     1129.47     1261.33     77.59 o 
 -16   9  10      124.06      111.36     29.24 o 
 -15   9  10     2794.50     2670.28    111.38 o 
 -14   9  10      266.17      265.70     26.89 o 
 -13   9  10     2525.09     2402.10    103.11 o 
 -12   9  10       75.89       73.90     19.05 o 
 -11   9  10     4843.79     4669.69    177.91 o 
 -10   9  10       34.32       32.59     16.66 o 
  -9   9  10     2869.11     2777.10    125.25 o 
  -8   9  10      551.10      448.57     31.12 o 
  -7   9  10     2826.47     2803.65    100.19 o 
  -6   9  10      270.06      208.22     23.85 o 
  -5   9  10     6785.65     6848.62    270.63 o 
  -4   9  10     1083.07      892.78     38.13 o 
  -3   9  10     6521.80     6407.81    211.50 o 
  -2   9  10      453.45      411.31     26.40 o 
  -1   9  10     1582.19     1501.41     58.46 o 
   0   9  10      705.02      735.80     37.70 o 
   1   9  10     2605.47     2489.56     94.44 o 
   2   9  10       52.62       54.07     14.29 o 
   3   9  10     1233.25     1211.84     66.85 o 
   4   9  10      485.21      465.11     28.61 o 
   5   9  10      718.80      714.33     36.95 o 
   6   9  10     1332.47     1266.79     63.53 o 
   7   9  10     2089.70     1805.01    116.67 o 
   8   9  10     1225.00     1167.37     60.58 o 
   9   9  10      703.45      745.48     44.38 o 
  10   9  10      602.31      605.37     46.00 o 
  11   9  10     1209.66     1279.60     98.60 o 
  12   9  10      671.00      638.31     46.62 o 
  13   9  10     2228.11     2307.97    116.26 o 
  14   9  10     1402.26     1388.78     83.04 o 
  15   9  10     1947.40     2051.36    107.84 o 
  16   9  10      726.81      736.83     93.29 o 
  17   9  10      734.63      645.94     71.67 o 
  18   9  10      451.84      439.98     60.21 o 
  19   9  10      172.43      263.42     73.74 o 
  20   9  10      355.82      342.82     87.12 o 
 -20  10  10      390.01      395.91     56.65 o 
 -19  10  10        0.48      103.61     95.35 o 
 -18  10  10      953.65      750.11    282.37 o 
 -17  10  10       35.03      108.62     37.85 o 
 -16  10  10      329.61      324.72     44.10 o 
 -15  10  10      171.36      174.12     27.76 o 
 -14  10  10     1013.27     1140.66     52.96 o 
 -13  10  10      543.91      515.19     34.04 o 
 -12  10  10     2839.40     2884.44    131.46 o 
 -11  10  10        8.30       15.45     18.22 o 
 -10  10  10      702.78      745.79     45.79 o 
  -9  10  10       20.85       14.59     22.18 o 
  -8  10  10     3052.80     2953.73    124.28 o 
  -7  10  10       51.23       61.82     18.78 o 
  -6  10  10     1218.69     1183.26     61.38 o 
  -5  10  10      301.66      325.33     27.20 o 
  -4  10  10     2305.76     2226.14     99.92 o 
  -3  10  10       37.59       22.14     14.48 o 
  -2  10  10     6290.81     6249.51    213.84 o 
  -1  10  10      988.15      867.67     42.15 o 
   0  10  10      611.57      710.36     41.55 o 
   1  10  10      986.91      910.27     46.53 o 
   2  10  10      332.17      327.76     27.93 o 
   3  10  10      203.47      159.40     21.88 o 
   4  10  10      438.44      452.01     30.69 o 
   5  10  10      311.13      353.81     31.62 o 
   6  10  10       37.32       26.95     18.72 o 
   7  10  10      158.81      175.43     22.47 o 
   8  10  10     1140.05     1044.96     52.85 o 
   9  10  10      385.79      371.51     31.32 o 
  10  10  10      209.18      117.02     28.12 o 
  11  10  10      237.34      207.53     33.07 o 
  12  10  10      754.99      523.40     92.76 o 
  13  10  10      405.60      386.13     42.71 o 
  14  10  10      914.07      884.82     66.01 o 
  15  10  10      179.73      154.07     69.63 o 
  16  10  10       99.22       82.39     39.96 o 
  17  10  10      619.51      675.36     92.09 o 
  18  10  10      229.11      228.75     52.31 o 
  19  10  10      352.30      389.30     82.15 o 
 -19  11  10       41.13       57.11     47.85 o 
 -18  11  10        1.75       72.87     76.23 o 
 -17  11  10      267.03      308.93     47.73 o 
 -16  11  10        0.11      135.14     61.05 o 
 -15  11  10        4.53        3.77     47.50 o 
 -14  11  10      256.66      236.44     38.21 o 
 -13  11  10      565.46      523.95     42.07 o 
 -12  11  10        4.72       30.71     21.69 o 
 -11  11  10      899.29      765.06     55.79 o 
 -10  11  10       28.98       20.72     19.01 o 
  -9  11  10      367.82      334.41     35.51 o 
  -8  11  10      862.59      704.37     42.91 o 
  -7  11  10        2.97        8.23     37.21 o 
  -6  11  10       30.91       42.20     17.18 o 
  -5  11  10        2.07       19.54     18.22 o 
  -4  11  10        4.63       22.56     14.69 o 
  -3  11  10      257.87      277.34     23.88 o 
  -2  11  10       23.16       99.76     27.68 o 
  -1  11  10     2823.23     2643.72    118.99 o 
   0  11  10        4.96       18.25     18.36 o 
   1  11  10     1900.23     1733.63     69.24 o 
   2  11  10     1100.77      924.36     88.26 o 
   3  11  10      268.06      252.98     23.71 o 
   4  11  10       58.13       45.46     17.49 o 
   5  11  10      503.41      473.24     35.37 o 
   6  11  10      237.71      215.52     24.24 o 
   7  11  10      232.53      201.18     26.13 o 
   8  11  10       36.84       27.98     18.46 o 
   9  11  10      591.40      649.10     52.19 o 
  10  11  10      192.80      169.84     30.22 o 
  11  11  10      571.73      624.91     49.56 o 
  12  11  10        1.15       16.94     29.58 o 
  13  11  10      292.73      263.64     35.39 o 
  14  11  10       60.92       83.47     81.38 o 
  15  11  10        0.80        3.60     32.52 o 
  16  11  10      136.66      149.77     46.46 o 
  17  11  10        0.12        6.17     52.48 o 
  18  11  10       38.72      177.50     85.06 o 
 -17  12  10       16.87       51.28     62.08 o 
 -16  12  10      125.06      107.70     65.86 o 
 -15  12  10        0.42        4.66     34.18 o 
 -14  12  10        0.96       29.53     33.06 o 
 -13  12  10       42.45       86.72     32.22 o 
 -12  12  10       25.28       23.25     28.01 o 
 -11  12  10       25.82       48.19     23.04 o 
 -10  12  10        3.44       30.16     24.90 o 
  -9  12  10       56.70       41.69     26.91 o 
  -8  12  10       82.64       77.43     20.84 o 
  -7  12  10      366.89      422.17     35.55 o 
  -6  12  10      662.55      658.99     39.28 o 
  -5  12  10      613.88      475.40     91.13 o 
  -4  12  10        4.53       18.78     22.33 o 
  -3  12  10      378.38      328.11     28.49 o 
  -2  12  10      227.33      237.41     24.50 o 
  -1  12  10       58.94       87.02     26.09 o 
   0  12  10      668.10      694.81     37.47 o 
   1  12  10      193.93      148.69     21.09 o 
   2  12  10     1484.46     1524.02     74.59 o 
   3  12  10        1.24       35.17     22.03 o 
   4  12  10      108.08      100.38     21.54 o 
   5  12  10       45.74       87.48     32.87 o 
   6  12  10      162.43      145.77     25.09 o 
   7  12  10       13.24       39.25     25.61 o 
   8  12  10      415.32      372.91     34.46 o 
   9  12  10      355.89      332.18     41.47 o 
  10  12  10      260.67      246.25     34.15 o 
  11  12  10       27.43       21.78     40.30 o 
  12  12  10      398.21      313.96     40.15 o 
  14  12  10       27.06       34.30     56.25 o 
  15  12  10        5.53       86.20     43.85 o 
  16  12  10      206.27      165.00     47.47 o 
  17  12  10        1.21       20.58     52.48 o 
 -16  13  10      192.65      208.76     47.05 o 
 -15  13  10       96.00      128.63     44.11 o 
 -14  13  10      244.60      162.15     46.17 o 
 -13  13  10      106.33       93.74     38.37 o 
 -12  13  10      204.80      211.35     37.91 o 
 -11  13  10       70.53       73.01     31.66 o 
 -10  13  10      120.26      120.94     24.65 o 
  -9  13  10       22.84       36.57     41.33 o 
  -8  13  10       13.45        7.83     25.78 o 
  -7  13  10      362.74      281.37     31.47 o 
  -6  13  10      149.82      124.94     22.74 o 
  -5  13  10      700.46      646.17     42.38 o 
  -4  13  10      248.14      319.91     31.26 o 
  -3  13  10      626.64      548.55     38.91 o 
  -2  13  10      130.74       75.85     21.45 o 
  -1  13  10      388.83      366.20     35.51 o 
   0  13  10      472.05      397.00     34.83 o 
   1  13  10      205.08       70.51     22.72 o 
   2  13  10        2.68       28.77     29.37 o 
   3  13  10       51.12       55.50     23.39 o 
   4  13  10      105.74       83.95     21.93 o 
   5  13  10     1716.46     1787.29     83.83 o 
   6  13  10       23.13       49.44     24.26 o 
   7  13  10      637.20      737.63     46.24 o 
   8  13  10      374.02      427.75     44.95 o 
   9  13  10        5.07       30.09     39.05 o 
  10  13  10       53.97       21.33     25.29 o 
  11  13  10       86.10       49.43     34.88 o 
  12  13  10      308.64      252.17     51.24 o 
  13  13  10        1.16        0.69     43.22 o 
  14  13  10        0.52       75.80     56.77 o 
  15  13  10      167.01      215.27     49.98 o 
  16  13  10        0.83       50.88     43.75 o 
 -16  14  10      258.67      256.24     52.07 o 
 -15  14  10      594.05      646.75     74.37 o 
 -14  14  10      493.69      448.99     63.36 o 
 -13  14  10      127.19      137.51     48.96 o 
 -12  14  10      181.76      172.72     45.35 o 
 -11  14  10      179.92      209.36     44.44 o 
 -10  14  10      156.90      122.33     32.17 o 
  -9  14  10      116.15       78.10     35.01 o 
  -8  14  10      272.59      269.13     38.72 o 
  -7  14  10       56.90       56.05     29.06 o 
  -6  14  10      993.94     1040.85     53.75 o 
  -5  14  10      413.90      420.09     35.45 o 
  -4  14  10     3279.85     3450.96    144.20 o 
  -3  14  10      125.73      155.61     30.79 o 
  -2  14  10      702.91      696.16     44.95 o 
  -1  14  10     1469.57     1577.64     82.95 o 
   0  14  10      462.75      482.51     40.43 o 
   1  14  10      838.68      926.09     61.11 o 
   2  14  10      138.96      101.53     23.06 o 
   3  14  10        4.32        0.24     25.27 o 
   4  14  10     2362.88     2353.91    108.39 o 
   5  14  10       22.58       37.72     23.96 o 
   6  14  10     3238.95     3370.28    146.82 o 
   7  14  10        3.56       25.76     22.78 o 
   8  14  10      436.91      492.50     46.40 o 
   9  14  10      544.15      514.51     50.24 o 
  11  14  10       52.11       21.76     37.13 o 
  12  14  10        2.40        7.37     52.82 o 
  13  14  10        0.48       55.05     55.05 o 
  14  14  10      287.17      325.18     59.41 o 
  15  14  10      129.51      198.39     57.38 o 
 -14  15  10      170.52      258.56     53.30 o 
 -13  15  10      980.75     1079.16     98.66 o 
 -12  15  10       57.26       80.79     46.48 o 
 -11  15  10      499.79      611.87     68.65 o 
 -10  15  10       19.69       41.03     39.44 o 
  -9  15  10      213.83      237.80     40.71 o 
  -7  15  10      831.63      738.62     75.92 o 
  -6  15  10      255.81      205.32     40.49 o 
  -5  15  10     2598.80     2424.77    168.43 o 
  -4  15  10      269.19      253.00     49.60 o 
  -3  15  10     2867.67     2799.84    138.18 o 
  -2  15  10      262.17      308.32     47.89 o 
  -1  15  10     1135.77     1154.56     61.26 o 
   0  15  10     1071.91     1102.43     65.90 o 
   1  15  10      151.90      190.88     30.25 o 
   2  15  10       35.01       17.45     36.67 o 
   3  15  10     2167.29     2297.08    102.59 o 
   4  15  10        0.04        8.23     54.88 o 
   5  15  10     2425.73     2497.85    114.90 o 
   6  15  10        0.63       30.88     25.99 o 
   7  15  10     1361.45     1572.89     91.13 o 
   8  15  10      401.73      385.71     48.05 o 
   9  15  10      595.03      624.09     71.84 o 
  10  15  10      346.63      359.87     57.47 o 
  11  15  10       88.28       67.36     63.28 o 
  12  15  10      291.72      303.02     58.52 o 
  13  15  10      673.19      826.07     89.49 o 
 -12  16  10      587.15      570.50     73.19 o 
 -11  16  10      192.06      210.79     49.51 o 
 -10  16  10      810.99      981.23     90.07 o 
  -9  16  10        1.41        0.51     49.91 o 
  -8  16  10      336.74      303.53     57.37 o 
  -7  16  10      288.11      301.53     50.81 o 
  -6  16  10      500.27      478.64     83.61 o 
  -5  16  10      411.54      378.17     57.53 o 
  -4  16  10     2405.80     2554.31    177.05 o 
  -3  16  10       83.27      212.14     63.97 o 
  -2  16  10     1962.03     2223.37    154.88 o 
  -1  16  10      885.52      931.35     69.86 o 
   0  16  10      728.21      683.19     58.03 o 
   1  16  10      191.02      160.41     35.26 o 
   2  16  10      562.78      507.56     51.39 o 
   3  16  10       41.11       42.54     22.63 o 
   4  16  10     1924.89     1993.89     94.66 o 
   5  16  10        0.78       15.85     38.32 o 
   6  16  10     1918.19     2049.36    123.89 o 
   7  16  10      236.55      255.75     52.04 o 
   8  16  10      616.33      655.79    101.01 o 
   9  16  10      908.09      948.21     91.89 o 
  10  16  10       75.17       98.95     67.57 o 
  11  16  10      273.02      353.36     62.60 o 
 -10  17  10      156.70      170.37     46.46 o 
  -9  17  10      712.09      823.59    108.99 o 
  -8  17  10       25.53       23.71     35.22 o 
  -7  17  10      328.36      365.77     58.34 o 
  -6  17  10      178.82      137.59     43.67 o 
  -5  17  10      951.97      950.45     92.84 o 
  -4  17  10       30.44       59.21     40.43 o 
  -3  17  10     1059.75     1143.53     95.71 o 
  -2  17  10      164.87      220.50     49.02 o 
  -1  17  10      569.72      467.85     62.54 o 
   0  17  10      211.68      236.89     38.83 o 
   1  17  10      121.40       95.01     39.86 o 
   2  17  10      324.22      278.64     41.23 o 
   3  17  10      339.77      342.56     49.50 o 
   4  17  10       19.96       20.13     34.40 o 
   5  17  10     1730.40     1751.54    108.66 o 
   6  17  10       29.31       87.43     45.85 o 
   7  17  10      668.74      755.95     81.31 o 
   8  17  10      269.32      274.44     57.26 o 
   9  17  10       75.76       82.48     44.71 o 
  -7  18  10       35.95       74.78     44.31 o 
  -6  18  10      338.14      393.32     60.27 o 
  -5  18  10      134.11      165.84     50.24 o 
  -4  18  10      496.87      641.39     73.53 o 
  -3  18  10        2.66        0.17     53.16 o 
  -2  18  10      199.98      136.05     46.50 o 
  -1  18  10       90.47       88.01     40.94 o 
   0  18  10      168.18      137.85     41.39 o 
   1  18  10       50.18       40.06     44.93 o 
   2  18  10       74.85       80.17     44.20 o 
   3  18  10       66.71       82.44     34.97 o 
   4  18  10      446.00      493.73     56.99 o 
   5  18  10       20.32       29.07     42.14 o 
   6  18  10      274.83      165.70     93.09 o 
 -23   1  11      136.27       67.57     44.38 o 
 -22   1  11       78.74       71.28     45.79 o 
 -21   1  11      722.09      742.54     89.01 o 
 -20   1  11       28.52       48.24     39.82 o 
 -19   1  11      444.96      397.08     45.14 o 
 -18   1  11      576.64      532.47     54.24 o 
 -17   1  11       28.47       16.03     19.88 o 
 -16   1  11       46.67       35.25     18.87 o 
 -15   1  11      906.77      880.36     48.19 o 
 -14   1  11      107.88       81.70     16.72 o 
 -13   1  11     1680.43     1556.70     71.07 o 
 -12   1  11      135.70      146.12     32.70 o 
 -11   1  11       50.44      165.09     27.10 o 
 -10   1  11      315.62      355.78     24.35 o 
  -9   1  11      565.06      659.16     36.28 o 
  -8   1  11     3128.98     3345.57     90.90 o 
  -7   1  11       11.16       10.23      8.35 o 
  -6   1  11       93.89      142.36     10.02 o 
  -5   1  11      593.59      610.78     27.32 o 
  -4   1  11    10660.30    12051.44    374.89 o 
  -3   1  11     4711.38     5227.50    148.28 o 
  -2   1  11    10050.11    10561.51    283.75 o 
  -1   1  11     3173.47     3508.54     85.46 o 
   0   1  11     4817.11     5114.57    182.39 o 
   1   1  11     1030.95     1212.52     53.79 o 
   2   1  11      135.04      210.27     35.55 o 
   3   1  11      174.69      141.30     19.20 o 
   4   1  11     3457.83     3810.62    187.54 o 
   5   1  11      122.57      114.68     11.87 o 
   6   1  11      166.37      175.23     32.09 o 
   7   1  11       86.04      116.33     13.35 o 
   8   1  11     1111.75     1141.13     53.29 o 
   9   1  11       74.52      104.06     14.73 o 
  10   1  11     1440.41     1463.57     59.72 o 
  11   1  11      350.45      366.53     19.62 o 
  12   1  11      770.07      759.24     28.29 o 
  13   1  11      854.50      770.59     31.12 o 
  14   1  11      540.50      557.18     32.24 o 
  15   1  11       14.96        0.00     34.13 o 
  16   1  11      158.16       84.37     29.03 o 
  18   1  11      794.69      675.19     73.89 o 
  19   1  11       73.64       86.81     66.88 o 
  20   1  11      329.58      364.43     72.37 o 
 -22   2  11     1700.23     1722.04    129.63 o 
 -21   2  11      299.10      361.01     60.80 o 
 -20   2  11      924.07      919.66     97.84 o 
 -19   2  11      280.36      328.48     39.38 o 
 -18   2  11      245.12      206.17     28.48 o 
 -17   2  11     1604.05     1540.65     75.96 o 
 -16   2  11       14.52       28.85     17.52 o 
 -15   2  11       24.88       31.77     25.05 o 
 -14   2  11     2592.45     2539.18    118.49 o 
 -13   2  11     1023.94      954.98     43.53 o 
 -12   2  11     1804.16     1813.89     71.02 o 
 -11   2  11     3339.94     3258.14    126.92 o 
 -10   2  11      613.67      622.28     29.61 o 
  -9   2  11     3882.34     3887.78    139.89 o 
  -8   2  11     1188.79     1304.95     47.44 o 
  -7   2  11     1062.94     1051.91     42.54 o 
  -6   2  11      215.23      213.98     17.45 o 
  -5   2  11     3690.92     3837.35     90.16 o 
  -4   2  11     7092.52     7920.52    183.97 o 
  -3   2  11     6326.18     6332.48    231.37 o 
  -2   2  11     4149.41     4364.15    168.90 o 
  -1   2  11     9955.13    10287.83    265.74 o 
   0   2  11     2843.05     3042.74     84.84 o 
   1   2  11     6236.93     6389.65    217.87 o 
   2   2  11        9.99       63.69     24.01 o 
   3   2  11     2971.49     3225.25     97.51 o 
   4   2  11      208.37      208.57     12.23 o 
   5   2  11     4219.51     3996.48    131.12 o 
   6   2  11       42.32       47.44      9.44 o 
   7   2  11     3296.03     2916.30    135.11 o 
   8   2  11      331.48      350.68     20.58 o 
   9   2  11     8716.20     8284.65    243.76 o 
  10   2  11     1977.83     1869.83     67.35 o 
  11   2  11     3512.38     3434.42    119.14 o 
  12   2  11      210.56      227.83     20.62 o 
  13   2  11     1343.18     1190.01     54.81 o 
  15   2  11      894.89      792.48     50.00 o 
  16   2  11        1.61       13.89     41.33 o 
  17   2  11     1252.50     1229.06    108.39 o 
  18   2  11       20.74       70.87     46.13 o 
  19   2  11      640.75      723.36     77.60 o 
  20   2  11        6.49       89.55     48.41 o 
  21   2  11      396.46      553.59     92.78 o 
  22   2  11        1.74       69.11     64.14 o 
 -23   3  11     1037.00     1037.19    102.43 o 
 -22   3  11      116.22      159.04     45.10 o 
 -21   3  11     1831.73     1692.46    283.14 o 
 -20   3  11     1100.45     1091.15     94.84 o 
 -19   3  11      920.75      978.94     60.19 o 
 -18   3  11      764.82      716.49     60.65 o 
 -17   3  11      681.27      705.67     45.91 o 
 -16   3  11        0.72       28.01     17.92 o 
 -15   3  11      155.76      124.30     22.15 o 
 -14   3  11      529.77      431.96     32.59 o 
 -13   3  11     5609.73     5625.18    220.00 o 
 -12   3  11     5695.22     5746.79    247.86 o 
 -11   3  11     4118.23     4265.74    169.59 o 
 -10   3  11     4072.47     4243.44    138.25 o 
  -9   3  11     1401.83     1405.45     47.90 o 
  -8   3  11     6059.70     6048.67    225.79 o 
  -7   3  11     1652.12     1797.40     58.61 o 
  -6   3  11     4691.57     4748.27    210.95 o 
  -5   3  11     2215.37     2302.40     72.13 o 
  -4   3  11     3054.89     3053.13     89.85 o 
  -3   3  11     4771.54     4774.98    153.36 o 
  -2   3  11    16782.03    17062.40    480.55 o 
  -1   3  11     1947.23     1830.06     51.63 o 
   0   3  11    12005.89    11089.57    366.36 o 
   1   3  11     1110.12     1108.31     54.09 o 
   2   3  11     6918.82     6822.80    187.91 o 
   3   3  11     1148.50     1311.45     44.57 o 
   4   3  11     1249.47     1260.07     48.40 o 
   5   3  11      208.26      260.19     16.02 o 
   6   3  11     1991.96     2071.87     69.42 o 
   7   3  11      401.34      421.00     19.05 o 
   8   3  11    15785.15    15719.41    583.81 o 
   9   3  11      110.19       95.84     17.99 o 
  10   3  11     5204.53     5397.19    172.84 o 
  11   3  11      198.36      262.14     28.40 o 
  12   3  11     1307.83     1418.09     73.38 o 
  13   3  11      278.20      309.71     25.98 o 
  14   3  11      304.08      261.88     28.60 o 
  15   3  11        8.61       20.24     41.33 o 
  16   3  11      775.16      617.12     96.86 o 
  17   3  11       34.83       39.31     27.85 o 
  18   3  11     2174.07     2098.71    166.01 o 
  19   3  11      722.57      689.66    114.99 o 
  20   3  11     2327.19     2481.40    235.12 o 
  22   3  11     1022.09     1068.26    127.42 o 
 -22   4  11     2749.66     2029.15    610.36 o 
 -21   4  11      366.11      445.65     64.06 o 
 -20   4  11     1145.97     1131.09     99.15 o 
 -19   4  11     1395.60     1411.80     66.20 o 
 -18   4  11       56.03       39.59     29.53 o 
 -17   4  11      898.63      772.61     52.94 o 
 -16   4  11      915.94      866.86     59.50 o 
 -15   4  11      135.21      120.69     21.31 o 
 -14   4  11     2801.55     2789.77    119.82 o 
 -13   4  11     1408.45     1393.13     79.56 o 
 -12   4  11    10645.47    10689.50    425.10 o 
 -11   4  11     8404.33     8462.30    335.51 o 
 -10   4  11     3122.60     3080.81    107.82 o 
  -9   4  11     3728.92     3791.40    123.74 o 
  -8   4  11       13.15       32.59     10.04 o 
  -7   4  11      524.70      400.70     61.65 o 
  -6   4  11     2238.10     2387.38     70.76 o 
  -5   4  11     3680.03     3736.65    120.16 o 
  -4   4  11     5257.01     5519.47    172.43 o 
  -3   4  11    11347.69    11420.65    326.16 o 
  -2   4  11    10703.81    11402.21    315.63 o 
  -1   4  11    12000.59    12268.27    395.68 o 
   0   4  11     2509.40     2511.62     86.76 o 
   1   4  11    17805.76    18508.30    613.84 o 
   2   4  11      334.57      478.65     22.78 o 
   3   4  11     5760.00     6098.26    200.58 o 
   4   4  11      154.69      132.72     13.61 o 
   5   4  11      111.54       60.38      9.97 o 
   6   4  11     1360.97     1317.04     50.77 o 
   7   4  11    14954.97    14348.92    494.17 o 
   8   4  11      928.50     1017.75     44.57 o 
   9   4  11     8789.39     8387.10    288.87 o 
  10   4  11      850.55      982.90     48.69 o 
  11   4  11     8027.73     7302.91    403.88 o 
  12   4  11      426.21      368.19     26.87 o 
  13   4  11     1673.75     1634.08     79.00 o 
  14   4  11       22.74        4.63     30.70 o 
  15   4  11     1258.12     1259.89     75.28 o 
  16   4  11      532.07      498.93     39.63 o 
  17   4  11     1777.36     1852.54    116.51 o 
  18   4  11      499.61      480.47     50.81 o 
  19   4  11     1154.30     1296.31    110.39 o 
  20   4  11       58.39       57.79     52.65 o 
  21   4  11     1313.16     1529.24    169.61 o 
  22   4  11      460.07      510.72     95.18 o 
 -23   5  11     1456.34     1637.48    128.58 o 
 -22   5  11      101.99      105.24     47.78 o 
 -21   5  11     3065.48     3303.66    222.32 o 
 -20   5  11      718.89      705.94     61.30 o 
 -19   5  11     1035.51     1018.86     55.42 o 
 -18   5  11      970.25      946.30     52.70 o 
 -17   5  11       22.45       37.79     21.90 o 
 -16   5  11      172.72      142.00     25.18 o 
 -15   5  11      942.54      814.47     47.20 o 
 -14   5  11     2680.27     2100.52    292.26 o 
 -13   5  11     2013.46     1958.18    104.11 o 
 -12   5  11     3684.19     3759.92    138.70 o 
 -11   5  11     5707.53     5576.20    226.24 o 
 -10   5  11     4119.17     4100.11    166.14 o 
  -9   5  11     1539.01     1404.23     60.08 o 
  -8   5  11     1056.14     1046.01     42.59 o 
  -7   5  11      725.71      749.93     33.73 o 
  -6   5  11        9.71       29.79      8.65 o 
  -5   5  11      909.57      933.18     32.54 o 
  -4   5  11     1286.76     1287.38     45.22 o 
  -3   5  11       67.51       46.66     10.71 o 
  -2   5  11    12493.27    12339.58    392.54 o 
  -1   5  11     4207.26     3747.51    197.00 o 
   0   5  11    16315.41    15588.86    413.68 o 
   1   5  11     1562.25     1638.30     49.18 o 
   2   5  11     3634.69     3465.23    154.27 o 
   3   5  11       93.23       98.12     14.77 o 
   4   5  11      441.23      552.91     22.79 o 
   5   5  11        0.25        0.47     18.37 o 
   6   5  11     4573.16     4929.73    193.86 o 
   7   5  11      172.88      186.88     21.78 o 
   8   5  11     8474.17     8854.87    310.10 o 
   9   5  11      329.63      274.96     23.24 o 
  10   5  11    20481.52    21036.74    813.66 o 
  11   5  11       34.72       92.93     19.06 o 
  12   5  11     5566.74     5590.38    216.76 o 
  13   5  11      183.80      177.73     27.93 o 
  14   5  11     1502.46     1438.79     78.05 o 
  15   5  11        6.15       86.97     61.74 o 
  16   5  11      580.91      573.67     48.24 o 
  17   5  11      249.32      288.04     44.33 o 
  18   5  11     1266.43     1269.05     84.93 o 
  19   5  11      383.94      326.19     83.18 o 
  20   5  11     1059.99     1163.10    142.69 o 
 -22   6  11     1591.45     1765.03    137.42 o 
 -21   6  11      168.30       80.75     89.26 o 
 -20   6  11      840.55      988.98     85.75 o 
 -19   6  11      580.56      560.88     52.93 o 
 -18   6  11      103.18       92.94     27.99 o 
 -17   6  11        0.41       20.27     27.87 o 
 -16   6  11       11.36       10.31     26.43 o 
 -15   6  11        0.82       20.10     29.29 o 
 -14   6  11     1869.39     1781.83    128.63 o 
 -13   6  11     1722.74     1614.76     89.59 o 
 -12   6  11     5455.87     5313.31    198.04 o 
 -11   6  11     5770.81     5572.93    214.88 o 
 -10   6  11     3192.53     3097.12    123.85 o 
  -9   6  11     3279.36     3058.45    140.22 o 
  -8   6  11       71.00       76.96     13.03 o 
  -7   6  11      544.67      552.16     22.74 o 
  -6   6  11        0.53       21.86      8.79 o 
  -5   6  11       33.85       52.80      9.01 o 
  -4   6  11       46.06       44.60      9.61 o 
  -3   6  11     6716.70     6591.54    208.46 o 
  -2   6  11     3689.20     3506.04    116.81 o 
  -1   6  11     6030.28     6128.28    210.59 o 
   0   6  11     1352.74     1305.46     46.05 o 
   1   6  11    12571.23    12713.46    444.43 o 
   2   6  11      174.54      181.96     17.59 o 
   3   6  11     2723.89     2813.07     98.84 o 
   4   6  11       11.29       16.02     14.65 o 
   5   6  11       44.26       24.05     13.24 o 
   6   6  11        0.30       23.39     25.12 o 
   7   6  11     1328.58     1277.63     60.64 o 
   8   6  11      672.61      695.61     38.26 o 
   9   6  11     7519.17     7392.67    292.79 o 
  10   6  11      247.74      299.33     28.92 o 
  11   6  11     3338.13     3384.93    132.65 o 
  12   6  11       98.89       89.38     24.60 o 
  13   6  11     1823.40     1821.32    100.32 o 
  14   6  11       11.02       30.18     35.50 o 
  15   6  11      511.70      555.20     45.70 o 
  16   6  11      122.80       48.44     27.13 o
[truncated: 371,602 more chars]
